# Supplementary material for: Rapid bacterioplankton transcription cascades regulate organic matter utilization during phytoplankton bloom progression in a coastal upwelling system
Source: ISME J. 2022 Jul 8;16(10):2360–72. doi: 10.1038/s41396-022-01273-0 (PMC9478159; doi:10.1038/s41396-022-01273-0)
Supplement: Supplementary file 22 — Supplemental Material Table S1 [file 41396_2022_1273_MOESM22_ESM.xlsx]

## Sheet: Glycoside_hydrolases
exp

## Sheet: Peptidases
exp

## Sheet: Transporters
exp
