# Supplementary material for: Rapid bacterioplankton transcription cascades regulate organic matter utilization during phytoplankton bloom progression in a coastal upwelling system
Source: ISME J. 2022 Jul 8;16(10):2360–72. doi: 10.1038/s41396-022-01273-0 (PMC9478159; doi:10.1038/s41396-022-01273-0)
Supplement: Supplementary file 23 — Supplemental Material Table S2 [file 41396_2022_1273_MOESM23_ESM.xlsx]

## Sheet: Residuals
id	Day	order	pfam	norm.order.field	norm.order.meso	pred	resid	pfam_id	GH_family	PEP_class	substrate	tc	description1	regulation
GH	1	Alteromonadales		-12.85	-12.71	-12.85	0		GH0					constitutive
GH	1	Alteromonadales		-12.2	-12.33	-12.49	0.29		GH1					responsive
GH	1	Alteromonadales		-13.06	-12.59	-12.74	-0.32		GH103					responsive
GH	1	Alteromonadales		-12.64	-12.5	-12.66	0.02		GH105					constitutive
GH	1	Alteromonadales		-13.18	-12.93	-13.06	-0.12		GH106					responsive
GH	1	Alteromonadales		-13.05	-12.97	-13.1	0.05		GH109					constitutive
GH	1	Alteromonadales		-9.62	-9.35	-9.66	0.04		GH13					constitutive
GH	1	Alteromonadales		-13.07	-12.62	-12.77	-0.29		GH145					responsive
GH	1	Alteromonadales		-12.36	-12.73	-12.87	0.51		GH149					responsive
GH	1	Alteromonadales		-12.93	-12.76	-12.9	-0.03		GH158					constitutive
GH	1	Alteromonadales		-10.06	-10	-10.28	0.22		GH16					responsive
GH	1	Alteromonadales		-12.48	-12.78	-12.92	0.44		GH17					responsive
GH	1	Alteromonadales		-9.87	-10.89	-11.12	1.25		GH19					responsive
GH	1	Alteromonadales		-11.83	-10.78	-11.02	-0.81		GH23					responsive
GH	1	Alteromonadales		-10.5	-10.16	-10.43	-0.07		GH3					constitutive
GH	1	Alteromonadales		-12.62	-12.37	-12.54	-0.08		GH31					constitutive
GH	1	Alteromonadales		-12.99	-13.26	-13.38	0.39		GH38					responsive
GH	1	Alteromonadales		-13.23	-13.08	-13.21	-0.02		GH39					constitutive
GH	1	Alteromonadales		-13.21	-13.22	-13.34	0.12		GH42					constitutive
GH	1	Alteromonadales		-13.22	-12.61	-12.76	-0.45		GH73					responsive
GH	1	Alteromonadales		-12.41	-12.38	-12.55	0.13		GH77					responsive
GH	1	Alteromonadales		-13.25	-12.87	-13.01	-0.24		GH78					responsive
GH	1	Alteromonadales		-12.61	-11.7	-11.89	-0.72		GH81					responsive
GH	1	Alteromonadales		-12.93	-12.3	-12.46	-0.47		GH82					responsive
GH	1	Alteromonadales		-13.23	-13.29	-13.41	0.18		GH94					responsive
GH	1	Alteromonadales		-13.1	-13.02	-13.15	0.05		GH97					constitutive
GH	1	Alteromonadales		-13.29	-13.01	-13.14	-0.14		GH10					responsive
GH	1	Alteromonadales		-13.29	-13.25	-13.37	0.08		GH2					constitutive
GH	1	Alteromonadales		-13.29	-13.04	-13.17	-0.12		GH29					responsive
GH	1	Alteromonadales		-13.29	-13.18	-13.3	0.02		GH36					constitutive
GH	1	Alteromonadales		-13.29	-13.2	-13.33	0.04		GH5					constitutive
GH	1	Alteromonadales		-13.29	-13.21	-13.33	0.04		GH51					constitutive
GH	1	Cellvibrionales		-12.96	-12.09	-12.15	-0.81		GH0					responsive
GH	1	Cellvibrionales		-11.61	-11.48	-11.43	-0.18		GH103					responsive
GH	1	Cellvibrionales		-13.23	-13.26	-13.52	0.3		GH108					responsive
GH	1	Cellvibrionales		-13.17	-12.82	-13	-0.17		GH109					responsive
GH	1	Cellvibrionales		-13.17	-13.22	-13.48	0.3		GH128					responsive
GH	1	Cellvibrionales		-9.92	-10.2	-9.92	0		GH13					constitutive
GH	1	Cellvibrionales		-8.52	-10.36	-10.1	1.58		GH149					responsive
GH	1	Cellvibrionales		-11.88	-11.55	-11.51	-0.37		GH158					responsive
GH	1	Cellvibrionales		-9.28	-9.39	-8.97	-0.31		GH16					responsive
GH	1	Cellvibrionales		-9.04	-9.6	-9.21	0.17		GH17					responsive
GH	1	Cellvibrionales		-9.91	-10.97	-10.83	0.92		GH19					responsive
GH	1	Cellvibrionales		-13.15	-13.06	-13.29	0.14		GH2					constitutive
GH	1	Cellvibrionales		-11.78	-11.32	-11.24	-0.54		GH23					responsive
GH	1	Cellvibrionales		-9.53	-9.69	-9.32	-0.21		GH3					responsive
GH	1	Cellvibrionales		-13.06	-13.01	-13.23	0.17		GH30					responsive
GH	1	Cellvibrionales		-13.22	-12.67	-12.83	-0.39		GH36					responsive
GH	1	Cellvibrionales		-13.22	-12.88	-13.08	-0.14		GH42					responsive
GH	1	Cellvibrionales		-13.24	-13.07	-13.3	0.07		GH5					constitutive
GH	1	Cellvibrionales		-13.14	-13.13	-13.38	0.24		GH64					responsive
GH	1	Cellvibrionales		-13.17	-13.01	-13.23	0.05		GH73					constitutive
GH	1	Cellvibrionales		-11.16	-10.57	-10.35	-0.81		GH81					responsive
GH	1	Flavobacteriales		-11.6	-10.39	-11.07	-0.53		GH0					responsive
GH	1	Flavobacteriales		-13.18	-12.72	-12.93	-0.25		GH1					responsive
GH	1	Flavobacteriales		-13.26	-13.11	-13.25	-0.02		GH105					constitutive
GH	1	Flavobacteriales		-12.71	-12.64	-12.87	0.16		GH109					responsive
GH	1	Flavobacteriales		-13.23	-13.1	-13.23	0		GH113					constitutive
GH	1	Flavobacteriales		-10.95	-11.14	-11.67	0.72		GH13					responsive
GH	1	Flavobacteriales		-13.23	-12.84	-13.03	-0.2		GH130					responsive
GH	1	Flavobacteriales		-13.03	-13.1	-13.23	0.21		GH144					responsive
GH	1	Flavobacteriales		-10.79	-10.62	-11.25	0.46		GH149					responsive
GH	1	Flavobacteriales		-13.11	-13.26	-13.36	0.25		GH15					responsive
GH	1	Flavobacteriales		-12.72	-12.87	-13.05	0.33		GH158					responsive
GH	1	Flavobacteriales		-10.58	-10.35	-11.03	0.45		GH16					responsive
GH	1	Flavobacteriales		-13.22	-13.17	-13.29	0.07		GH163					constitutive
GH	1	Flavobacteriales		-10.45	-10.85	-11.43	0.99		GH17					responsive
GH	1	Flavobacteriales		-13.26	-13.05	-13.2	-0.06		GH18					responsive
GH	1	Flavobacteriales		-13.12	-12.4	-12.67	-0.44		GH20					responsive
GH	1	Flavobacteriales		-12.39	-11.28	-11.78	-0.61		GH23					responsive
GH	1	Flavobacteriales		-13.2	-13.2	-13.31	0.11		GH25					responsive
GH	1	Flavobacteriales		-13.28	-13.15	-13.27	0		GH26					constitutive
GH	1	Flavobacteriales		-13.22	-13.06	-13.2	-0.01		GH29					constitutive
GH	1	Flavobacteriales		-12.09	-10.94	-11.51	-0.58		GH3					responsive
GH	1	Flavobacteriales		-12.05	-11.28	-11.78	-0.27		GH30					responsive
GH	1	Flavobacteriales		-12.76	-12.7	-12.92	0.16		GH31					responsive
GH	1	Flavobacteriales		-13.1	-13.24	-13.34	0.24		GH32					responsive
GH	1	Flavobacteriales		-13.19	-13.16	-13.28	0.09		GH33					constitutive
GH	1	Flavobacteriales		-13.22	-13.18	-13.3	0.08		GH4					constitutive
GH	1	Flavobacteriales		-13.09	-12.76	-12.97	-0.13		GH5					responsive
GH	1	Flavobacteriales		-12.15	-11.81	-12.2	0.05		GH65					constitutive
GH	1	Flavobacteriales		-12.43	-11.44	-11.91	-0.52		GH73					responsive
GH	1	Flavobacteriales		-12.4	-12	-12.35	-0.04		GH81					constitutive
GH	1	Flavobacteriales		-13.25	-12.44	-12.71	-0.54		GH92					responsive
GH	1	Flavobacteriales		-13.21	-13.16	-13.28	0.07		GH99					constitutive
GH	1	Flavobacteriales		-13.29	-13.19	-13.31	0.02		GH10					constitutive
GH	1	Flavobacteriales		-13.29	-13.25	-13.35	0.06		GH106					constitutive
GH	1	Flavobacteriales		-13.29	-13.26	-13.37	0.08		GH147					constitutive
GH	1	Flavobacteriales		-13.29	-12.85	-13.03	-0.26		GH2					responsive
GH	1	Flavobacteriales		-13.29	-13.22	-13.33	0.04		GH43					constitutive
GH	1	Flavobacteriales		-13.29	-13.18	-13.3	0.01		GH53					constitutive
GH	1	Flavobacteriales		-13.29	-13.17	-13.29	0		GH63					constitutive
GH	1	Flavobacteriales		-13.29	-12.91	-13.09	-0.2		GH78					responsive
GH	1	Rhodobacterales		-13.2	-13.25	-13.49	0.28		GH0					responsive
GH	1	Rhodobacterales		-13.21	-12.76	-13	-0.21		GH1					responsive
GH	1	Rhodobacterales		-12.89	-12.48	-12.73	-0.16		GH102					responsive
GH	1	Rhodobacterales		-12.45	-11.97	-12.22	-0.23		GH103					responsive
GH	1	Rhodobacterales		-12.97	-13.16	-13.4	0.43		GH104					responsive
GH	1	Rhodobacterales		-13.2	-12.82	-13.06	-0.14		GH109					responsive
GH	1	Rhodobacterales		-10.74	-10.28	-10.55	-0.19		GH13					responsive
GH	1	Rhodobacterales		-9.49	-10.2	-10.48	0.98		GH19					responsive
GH	1	Rhodobacterales		-12.25	-11.44	-11.7	-0.55		GH23					responsive
GH	1	Rhodobacterales		-12.82	-12.37	-12.62	-0.19		GH3					responsive
GH	1	Rhodobacterales		-13.23	-13.23	-13.47	0.24		GH32					responsive
GH	1	Rhodobacterales		-12.86	-12.32	-12.57	-0.29		GH36					responsive
GH	1	Rhodobacterales		-13.23	-13	-13.25	0.02		GH4					constitutive
GH	1	Rhodobacterales		-13.05	-12.28	-12.53	-0.52		GH42					responsive
GH	1	Rhodobacterales		-13.25	-12.98	-13.22	-0.03		GH43					constitutive
GH	1	Rhodobacterales		-12.94	-13.08	-13.32	0.38		GH8					responsive
GH	1	Rhodobacterales		-13.29	-13.04	-13.29	0		GH108					constitutive
GH	1	Rhodobacterales		-13.29	-13.25	-13.49	0.2		GH113					responsive
GH	1	Saprospirales		-11.02	-10.69	-11.38	0.36		GH13					responsive
GH	1	Saprospirales		-8.85	-7.73	-9.52	0.67		GH158					responsive
GH	1	Saprospirales		-12.21	-11.6	-11.95	-0.25		GH16					responsive
GH	1	Saprospirales		-11.55	-8.4	-9.94	-1.61		GH20					responsive
GH	1	Saprospirales		-11.12	-10.9	-11.51	0.39		GH23					responsive
GH	1	Saprospirales		-11.54	-11.57	-11.93	0.4		GH3					responsive
GH	1	Saprospirales		-10.09	-10.24	-11.1	1.01		GH73					responsive
GH	1	Saprospirales		-13.29	-12.2	-12.33	-0.96		GH18					responsive
GH	1	Pelagibacterales		-12.4	-12.59	-13.02	0.63		GH19					responsive
GH	1	Pelagibacterales		-12.95	-12.52	-13	0.05		GH23					constitutive
GH	1	Pelagibacterales		-13.11	-11.88	-12.84	-0.27		GH73					responsive
GH	1	Pelagibacterales		-13.29	-12.91	-13.1	-0.18		GH103					responsive
GH	1	Pelagibacterales		-13.29	-13.21	-13.18	-0.11		GH13					responsive
GH	1	Pelagibacterales		-13.29	-13.21	-13.18	-0.11		GH3					responsive
GH	3	Alteromonadales		-12.75	-13.09	-13.15	0.4		GH0					responsive
GH	3	Alteromonadales		-11.67	-10.68	-11.2	-0.48		GH1					responsive
GH	3	Alteromonadales		-13.21	-13.29	-13.31	0.09		GH10					constitutive
GH	3	Alteromonadales		-13.09	-11.37	-11.75	-1.34		GH103					responsive
GH	3	Alteromonadales		-12.28	-13.13	-13.18	0.9		GH105					responsive
GH	3	Alteromonadales		-13.19	-13.23	-13.26	0.07		GH106					constitutive
GH	3	Alteromonadales		-13.22	-13.01	-13.08	-0.14		GH109					responsive
GH	3	Alteromonadales		-9.8	-9.95	-10.6	0.81		GH13					responsive
GH	3	Alteromonadales		-13.17	-13.24	-13.26	0.09		GH145					constitutive
GH	3	Alteromonadales		-12.54	-11.77	-12.08	-0.46		GH149					responsive
GH	3	Alteromonadales		-12.89	-13.19	-13.23	0.34		GH158					responsive
GH	3	Alteromonadales		-8.75	-9.65	-10.37	1.62		GH16					responsive
GH	3	Alteromonadales		-12.36	-12.01	-12.27	-0.1		GH17					constitutive
GH	3	Alteromonadales		-9.94	-10.18	-10.79	0.85		GH19					responsive
GH	3	Alteromonadales		-11.42	-9.67	-10.38	-1.04		GH23					responsive
GH	3	Alteromonadales		-10.34	-9.74	-10.43	0.09		GH3					constitutive
GH	3	Alteromonadales		-12.46	-12.93	-13.02	0.55		GH31					responsive
GH	3	Alteromonadales		-13.02	-11.87	-12.16	-0.86		GH38					responsive
GH	3	Alteromonadales		-13.23	-13.28	-13.3	0.06		GH39					constitutive
GH	3	Alteromonadales		-13.13	-11.52	-11.88	-1.25		GH73					responsive
GH	3	Alteromonadales		-12.11	-12.05	-12.31	0.19		GH77					responsive
GH	3	Alteromonadales		-13.08	-13.26	-13.28	0.2		GH78					responsive
GH	3	Alteromonadales		-12.63	-13.02	-13.09	0.46		GH81					responsive
GH	3	Alteromonadales		-12.96	-13.29	-13.3	0.35		GH82					responsive
GH	3	Alteromonadales		-13.17	-13.25	-13.28	0.1		GH97					constitutive
GH	3	Alteromonadales		-13.29	-13.26	-13.28	-0.01		GH15					constitutive
GH	3	Alteromonadales		-13.29	-12.78	-12.89	-0.39		GH2					responsive
GH	3	Alteromonadales		-13.29	-13.06	-13.12	-0.16		GH20					responsive
GH	3	Alteromonadales		-13.29	-13.15	-13.19	-0.1		GH29					constitutive
GH	3	Alteromonadales		-13.29	-12.94	-13.03	-0.26		GH36					responsive
GH	3	Alteromonadales		-13.29	-13.25	-13.27	-0.01		GH37					constitutive
GH	3	Alteromonadales		-13.29	-13.22	-13.25	-0.04		GH42					constitutive
GH	3	Alteromonadales		-13.29	-13.22	-13.25	-0.04		GH43					constitutive
GH	3	Alteromonadales		-13.29	-13.06	-13.12	-0.17		GH5					responsive
GH	3	Alteromonadales		-13.29	-13.29	-13.3	0.02		GH51					constitutive
GH	3	Alteromonadales		-13.29	-13.26	-13.28	-0.01		GH65					constitutive
GH	3	Alteromonadales		-13.29	-12.86	-12.96	-0.33		GH8					responsive
GH	3	Alteromonadales		-13.29	-13.25	-13.27	-0.01		GH88					constitutive
GH	3	Alteromonadales		-13.29	-13.28	-13.3	0.01		GH9					constitutive
GH	3	Alteromonadales		-13.29	-13.24	-13.27	-0.02		GH94					constitutive
GH	3	Cellvibrionales		-12.93	-12.31	-12.34	-0.6		GH0					responsive
GH	3	Cellvibrionales		-11.63	-11.93	-11.93	0.31		GH103					responsive
GH	3	Cellvibrionales		-13.2	-13.26	-13.37	0.17		GH108					responsive
GH	3	Cellvibrionales		-13.16	-12.85	-12.93	-0.23		GH109					responsive
GH	3	Cellvibrionales		-13.2	-13.29	-13.4	0.2		GH128					responsive
GH	3	Cellvibrionales		-9.99	-10.45	-10.33	0.33		GH13					responsive
GH	3	Cellvibrionales		-8.46	-8.98	-8.73	0.27		GH149					responsive
GH	3	Cellvibrionales		-11.54	-11.37	-11.32	-0.21		GH158					responsive
GH	3	Cellvibrionales		-9.08	-9.46	-9.25	0.16		GH16					responsive
GH	3	Cellvibrionales		-9.09	-9.09	-8.85	-0.24		GH17					responsive
GH	3	Cellvibrionales		-8.99	-10.09	-9.94	0.94		GH19					responsive
GH	3	Cellvibrionales		-13.19	-13.26	-13.37	0.18		GH2					responsive
GH	3	Cellvibrionales		-12.06	-11.41	-11.37	-0.69		GH23					responsive
GH	3	Cellvibrionales		-9.59	-9.15	-8.91	-0.67		GH3					responsive
GH	3	Cellvibrionales		-13.06	-13	-13.09	0.03		GH30					constitutive
GH	3	Cellvibrionales		-13.15	-13.06	-13.15	0		GH36					constitutive
GH	3	Cellvibrionales		-13.23	-13.15	-13.25	0.02		GH42					constitutive
GH	3	Cellvibrionales		-13.1	-13.12	-13.22	0.12		GH5					responsive
GH	3	Cellvibrionales		-13.2	-13.03	-13.13	-0.07		GH64					responsive
GH	3	Cellvibrionales		-13.14	-13.02	-13.12	-0.03		GH73					constitutive
GH	3	Cellvibrionales		-11.12	-11.2	-11.14	0.02		GH81					constitutive
GH	3	Flavobacteriales		-11.66	-9.85	-10.74	-0.92		GH0					responsive
GH	3	Flavobacteriales		-13.03	-13.29	-13.32	0.29		GH1					responsive
GH	3	Flavobacteriales		-13.24	-13.29	-13.32	0.08		GH106					responsive
GH	3	Flavobacteriales		-12.87	-12.46	-12.69	-0.17		GH109					responsive
GH	3	Flavobacteriales		-10.99	-10.71	-11.38	0.4		GH13					responsive
GH	3	Flavobacteriales		-13.23	-13.09	-13.17	-0.06		GH130					constitutive
GH	3	Flavobacteriales		-12.99	-13.15	-13.21	0.22		GH144					responsive
GH	3	Flavobacteriales		-10.58	-10.54	-11.26	0.67		GH149					responsive
GH	3	Flavobacteriales		-12.96	-13.29	-13.32	0.35		GH15					responsive
GH	3	Flavobacteriales		-12.7	-13.23	-13.28	0.58		GH158					responsive
GH	3	Flavobacteriales		-10.62	-10.18	-10.99	0.37		GH16					responsive
GH	3	Flavobacteriales		-10.09	-9.62	-10.56	0.48		GH17					responsive
GH	3	Flavobacteriales		-13.27	-12.64	-12.83	-0.44		GH20					responsive
GH	3	Flavobacteriales		-12.41	-11.58	-12.03	-0.37		GH23					responsive
GH	3	Flavobacteriales		-13.24	-12.27	-12.55	-0.69		GH26					responsive
GH	3	Flavobacteriales		-13.21	-13.07	-13.16	-0.06		GH29					constitutive
GH	3	Flavobacteriales		-11.9	-10.95	-11.56	-0.34		GH3					responsive
GH	3	Flavobacteriales		-11.87	-11.53	-12	0.13		GH30					responsive
GH	3	Flavobacteriales		-12.52	-11.73	-12.15	-0.37		GH31					responsive
GH	3	Flavobacteriales		-13.19	-13.14	-13.21	0.02		GH32					constitutive
GH	3	Flavobacteriales		-13.27	-13.26	-13.29	0.02		GH33					constitutive
GH	3	Flavobacteriales		-12.84	-12.98	-13.09	0.25		GH5					responsive
GH	3	Flavobacteriales		-13.23	-13.24	-13.28	0.05		GH53					constitutive
GH	3	Flavobacteriales		-12.05	-11.48	-11.97	-0.08		GH65					constitutive
GH	3	Flavobacteriales		-12.39	-12.55	-12.77	0.38		GH73					responsive
GH	3	Flavobacteriales		-11.96	-12.06	-12.4	0.44		GH81					responsive
GH	3	Flavobacteriales		-13.19	-12.96	-13.07	-0.12		GH92					responsive
GH	3	Flavobacteriales		-13.29	-13.24	-13.28	-0.01		GH10					constitutive
GH	3	Flavobacteriales		-13.29	-13.2	-13.25	-0.04		GH105					constitutive
GH	3	Flavobacteriales		-13.29	-12.61	-12.81	-0.48		GH113					responsive
GH	3	Flavobacteriales		-13.29	-13.15	-13.22	-0.07		GH147					constitutive
GH	3	Flavobacteriales		-13.29	-13.11	-13.19	-0.1		GH163					responsive
GH	3	Flavobacteriales		-13.29	-13.17	-13.23	-0.06		GH18					constitutive
GH	3	Flavobacteriales		-13.29	-13	-13.1	-0.19		GH2					responsive
GH	3	Flavobacteriales		-13.29	-13.23	-13.28	-0.01		GH25					constitutive
GH	3	Flavobacteriales		-13.29	-13.18	-13.23	-0.06		GH4					constitutive
GH	3	Flavobacteriales		-13.29	-13.27	-13.3	0.02		GH43					constitutive
GH	3	Flavobacteriales		-13.29	-13.14	-13.21	-0.08		GH78					constitutive
GH	3	Rhodobacterales		-13.24	-13.21	-13.38	0.15		GH0					responsive
GH	3	Rhodobacterales		-13.22	-12.7	-12.89	-0.33		GH1					responsive
GH	3	Rhodobacterales		-12.95	-12.58	-12.77	-0.18		GH102					responsive
GH	3	Rhodobacterales		-12.47	-11.86	-12.06	-0.41		GH103					responsive
GH	3	Rhodobacterales		-13.13	-13.21	-13.39	0.26		GH104					responsive
GH	3	Rhodobacterales		-13.14	-13.11	-13.28	0.14		GH109					responsive
GH	3	Rhodobacterales		-10.69	-10.55	-10.78	0.09		GH13					responsive
GH	3	Rhodobacterales		-9.11	-9.01	-9.28	0.17		GH19					responsive
GH	3	Rhodobacterales		-11.85	-11.67	-11.87	0.03		GH23					responsive
GH	3	Rhodobacterales		-12.71	-12.5	-12.69	-0.02		GH3					constitutive
GH	3	Rhodobacterales		-12.72	-12.37	-12.57	-0.15		GH36					responsive
GH	3	Rhodobacterales		-13.22	-12.99	-13.17	-0.05		GH4					responsive
GH	3	Rhodobacterales		-12.82	-12.45	-12.64	-0.18		GH42					responsive
GH	3	Rhodobacterales		-12.7	-12.75	-12.94	0.23		GH8					responsive
GH	3	Rhodobacterales		-13.29	-13.17	-13.34	0.06		GH108					responsive
GH	3	Rhodobacterales		-13.29	-13.18	-13.36	0.07		GH113					responsive
GH	3	Rhodobacterales		-13.29	-13.24	-13.41	0.12		GH32					responsive
GH	3	Rhodobacterales		-13.29	-13.12	-13.3	0.01		GH43					constitutive
GH	3	Pelagibacterales		-12.9	-13.04	-13.21	0.31		GH103					responsive
GH	3	Pelagibacterales		-13.17	-13.1	-13.26	0.1		GH13					responsive
GH	3	Pelagibacterales		-11.17	-11.4	-11.71	0.54		GH19					responsive
GH	3	Pelagibacterales		-12.51	-11.68	-11.97	-0.54		GH73					responsive
GH	3	Pelagibacterales		-13.29	-12.67	-12.87	-0.42		GH23					responsive
GH	3	Saprospirales		-11.2	-10.06	-11.99	0.78		GH13					responsive
GH	3	Saprospirales		-8.6	-11.79	-11.72	3.12		GH158					responsive
GH	3	Saprospirales		-9.73	-13.29	-11.48	1.75		GH16					responsive
GH	3	Saprospirales		-12.33	-11.86	-11.71	-0.63		GH23					responsive
GH	3	Saprospirales		-11.81	-11.53	-11.76	-0.05		GH3					constitutive
GH	3	Saprospirales		-12.06	-10.48	-11.92	-0.14		GH73					constitutive
GH	3	Saprospirales		-13.29	-11.96	-11.69	-1.6		GH18					responsive
GH	3	Saprospirales		-13.29	-11.71	-11.73	-1.56		GH20					responsive
GH	3	Saprospirales		-13.29	-12.55	-11.6	-1.69		GH65					responsive
GH	5	Alteromonadales		-12.93	-13.2	-13.1	0.17		GH0					constitutive
GH	5	Alteromonadales		-12.61	-12.66	-12.71	0.1		GH1					constitutive
GH	5	Alteromonadales		-13.17	-11.7	-12.03	-1.15		GH103					responsive
GH	5	Alteromonadales		-13.06	-13.22	-13.11	0.06		GH105					constitutive
GH	5	Alteromonadales		-13.22	-13.19	-13.09	-0.12		GH106					constitutive
GH	5	Alteromonadales		-12.99	-13.26	-13.14	0.16		GH109					constitutive
GH	5	Alteromonadales		-10.06	-9.92	-10.76	0.7		GH13					responsive
GH	5	Alteromonadales		-12.93	-13.23	-13.12	0.19		GH145					constitutive
GH	5	Alteromonadales		-12.72	-12.9	-12.88	0.16		GH149					constitutive
GH	5	Alteromonadales		-12.89	-13.17	-13.08	0.19		GH158					constitutive
GH	5	Alteromonadales		-9.94	-11.56	-11.93	1.98		GH16					responsive
GH	5	Alteromonadales		-13.16	-12.9	-12.88	-0.27		GH17					responsive
GH	5	Alteromonadales		-10.75	-11.39	-11.81	1.06		GH19					responsive
GH	5	Alteromonadales		-13.2	-13.19	-13.09	-0.1		GH20					constitutive
GH	5	Alteromonadales		-12	-9.7	-10.6	-1.4		GH23					responsive
GH	5	Alteromonadales		-10.87	-11.7	-12.03	1.16		GH3					responsive
GH	5	Alteromonadales		-12.97	-12.96	-12.93	-0.04		GH31					constitutive
GH	5	Alteromonadales		-13.02	-13.21	-13.11	0.09		GH42					constitutive
GH	5	Alteromonadales		-13.23	-13.29	-13.16	-0.07		GH51					constitutive
GH	5	Alteromonadales		-12.86	-11.25	-11.71	-1.15		GH73					responsive
GH	5	Alteromonadales		-12.43	-12.58	-12.66	0.23		GH77					responsive
GH	5	Alteromonadales		-13.2	-13.27	-13.15	-0.05		GH78					constitutive
GH	5	Alteromonadales		-12.44	-13.22	-13.12	0.68		GH81					responsive
GH	5	Alteromonadales		-12.65	-13.29	-13.16	0.51		GH82					responsive
GH	5	Alteromonadales		-13.23	-13.22	-13.12	-0.12		GH97					constitutive
GH	5	Alteromonadales		-13.29	-13.24	-13.13	-0.16		GH10					responsive
GH	5	Alteromonadales		-13.29	-13.26	-13.14	-0.14		GH15					responsive
GH	5	Alteromonadales		-13.29	-13.02	-12.97	-0.32		GH2					responsive
GH	5	Alteromonadales		-13.29	-13.25	-13.14	-0.15		GH29					responsive
GH	5	Alteromonadales		-13.29	-13.06	-13	-0.29		GH36					responsive
GH	5	Alteromonadales		-13.29	-13.27	-13.15	-0.14		GH37					constitutive
GH	5	Alteromonadales		-13.29	-12.7	-12.74	-0.54		GH38					responsive
GH	5	Alteromonadales		-13.29	-13.22	-13.12	-0.17		GH43					responsive
GH	5	Alteromonadales		-13.29	-13.28	-13.15	-0.13		GH5					constitutive
GH	5	Alteromonadales		-13.29	-13.24	-13.13	-0.16		GH65					responsive
GH	5	Alteromonadales		-13.29	-12.9	-12.89	-0.4		GH8					responsive
GH	5	Alteromonadales		-13.29	-13.21	-13.11	-0.18		GH88					responsive
GH	5	Alteromonadales		-13.29	-13.26	-13.14	-0.15		GH94					responsive
GH	5	Cellvibrionales		-12.6	-12.75	-12.67	0.07		GH0					constitutive
GH	5	Cellvibrionales		-12.03	-11.99	-11.78	-0.24		GH103					responsive
GH	5	Cellvibrionales		-13.17	-13.29	-13.3	0.12		GH108					responsive
GH	5	Cellvibrionales		-13.09	-13.13	-13.11	0.02		GH109					constitutive
GH	5	Cellvibrionales		-13.22	-13.29	-13.3	0.07		GH128					constitutive
GH	5	Cellvibrionales		-9.94	-10.41	-9.94	0		GH13					constitutive
GH	5	Cellvibrionales		-9.29	-10.09	-9.57	0.28		GH149					responsive
GH	5	Cellvibrionales		-11.88	-12.2	-12.03	0.16		GH158					responsive
GH	5	Cellvibrionales		-9.1	-10.62	-10.19	1.09		GH16					responsive
GH	5	Cellvibrionales		-9.53	-9.58	-8.97	-0.56		GH17					responsive
GH	5	Cellvibrionales		-9.77	-11.16	-10.82	1.05		GH19					responsive
GH	5	Cellvibrionales		-13.22	-13	-12.96	-0.26		GH2					responsive
GH	5	Cellvibrionales		-11.76	-12.03	-11.83	0.06		GH23					constitutive
GH	5	Cellvibrionales		-10.1	-9.67	-9.08	-1.02		GH3					responsive
GH	5	Cellvibrionales		-12.72	-12.82	-12.75	0.03		GH30					constitutive
GH	5	Cellvibrionales		-13.15	-12.7	-12.61	-0.54		GH36					responsive
GH	5	Cellvibrionales		-13.2	-13.22	-13.22	0.03		GH42					constitutive
GH	5	Cellvibrionales		-13.15	-13.07	-13.05	-0.11		GH5					responsive
GH	5	Cellvibrionales		-12.97	-12.85	-12.78	-0.19		GH73					responsive
GH	5	Cellvibrionales		-10.93	-11.4	-11.1	0.17		GH81					responsive
GH	5	Cellvibrionales		-13.29	-13.08	-13.06	-0.23		GH64					responsive
GH	5	Flavobacteriales		-11.87	-9.41	-11.33	-0.54		GH0					responsive
GH	5	Flavobacteriales		-13.18	-13.29	-13.31	0.13		GH1					responsive
GH	5	Flavobacteriales		-13.17	-12.45	-12.88	-0.29		GH109					responsive
GH	5	Flavobacteriales		-11.11	-10.24	-11.75	0.64		GH13					responsive
GH	5	Flavobacteriales		-12.84	-13.29	-13.31	0.47		GH144					responsive
GH	5	Flavobacteriales		-11.1	-11.04	-12.16	1.06		GH149					responsive
GH	5	Flavobacteriales		-12.86	-13.29	-13.31	0.45		GH15					responsive
GH	5	Flavobacteriales		-12.52	-13.25	-13.29	0.77		GH158					responsive
GH	5	Flavobacteriales		-10.65	-9.97	-11.61	0.96		GH16					responsive
GH	5	Flavobacteriales		-10.73	-9.45	-11.35	0.62		GH17					responsive
GH	5	Flavobacteriales		-13.22	-13.16	-13.24	0.02		GH18					constitutive
GH	5	Flavobacteriales		-13.23	-12.04	-12.67	-0.56		GH2					responsive
GH	5	Flavobacteriales		-12.93	-11.4	-12.34	-0.59		GH23					responsive
GH	5	Flavobacteriales		-13.25	-11.58	-12.44	-0.81		GH26					responsive
GH	5	Flavobacteriales		-12.2	-10.19	-11.73	-0.48		GH3					responsive
GH	5	Flavobacteriales		-11.58	-10.86	-12.07	0.49		GH30					responsive
GH	5	Flavobacteriales		-13.03	-11.09	-12.18	-0.85		GH31					responsive
GH	5	Flavobacteriales		-13.2	-13.29	-13.31	0.11		GH32					responsive
GH	5	Flavobacteriales		-13.17	-13.29	-13.31	0.14		GH33					responsive
GH	5	Flavobacteriales		-13.23	-13.25	-13.29	0.06		GH4					constitutive
GH	5	Flavobacteriales		-12.98	-12.7	-13.01	0.03		GH5					constitutive
GH	5	Flavobacteriales		-12.41	-11.13	-12.21	-0.21		GH65					responsive
GH	5	Flavobacteriales		-12.69	-12.85	-13.08	0.39		GH73					responsive
GH	5	Flavobacteriales		-12	-12.41	-12.86	0.85		GH81					responsive
GH	5	Flavobacteriales		-13.17	-12.45	-12.88	-0.29		GH92					responsive
GH	5	Flavobacteriales		-13.29	-12.75	-13.03	-0.26		GH10					responsive
GH	5	Flavobacteriales		-13.29	-13.1	-13.21	-0.08		GH105					constitutive
GH	5	Flavobacteriales		-13.29	-11.95	-12.62	-0.66		GH113					responsive
GH	5	Flavobacteriales		-13.29	-13.2	-13.26	-0.02		GH130					constitutive
GH	5	Flavobacteriales		-13.29	-12.67	-12.99	-0.3		GH147					responsive
GH	5	Flavobacteriales		-13.29	-12.65	-12.98	-0.31		GH163					responsive
GH	5	Flavobacteriales		-13.29	-11.87	-12.58	-0.71		GH20					responsive
GH	5	Flavobacteriales		-13.29	-13.08	-13.2	-0.09		GH25					responsive
GH	5	Flavobacteriales		-13.29	-13.26	-13.29	0		GH29					constitutive
GH	5	Flavobacteriales		-13.29	-13.03	-13.17	-0.11		GH43					responsive
GH	5	Flavobacteriales		-13.29	-13.23	-13.28	-0.01		GH53					constitutive
GH	5	Flavobacteriales		-13.29	-13.21	-13.27	-0.02		GH78					constitutive
GH	5	Rhodobacterales		-12.96	-13.04	-13.27	0.31		GH1					responsive
GH	5	Rhodobacterales		-13.22	-12.82	-13.06	-0.16		GH102					responsive
GH	5	Rhodobacterales		-12.31	-11.9	-12.16	-0.15		GH103					responsive
GH	5	Rhodobacterales		-13.08	-13.19	-13.42	0.34		GH104					responsive
GH	5	Rhodobacterales		-13.11	-13.02	-13.25	0.14		GH109					responsive
GH	5	Rhodobacterales		-13.19	-12.81	-13.04	-0.15		GH113					responsive
GH	5	Rhodobacterales		-10.22	-10.54	-10.83	0.61		GH13					responsive
GH	5	Rhodobacterales		-10.22	-9.94	-10.24	0.02		GH19					constitutive
GH	5	Rhodobacterales		-12.04	-11.19	-11.46	-0.58		GH23					responsive
GH	5	Rhodobacterales		-12.9	-12.58	-12.82	-0.07		GH3					responsive
GH	5	Rhodobacterales		-12.92	-12.7	-12.94	0.02		GH36					constitutive
GH	5	Rhodobacterales		-12.81	-12.52	-12.76	-0.05		GH42					constitutive
GH	5	Rhodobacterales		-13.29	-13.08	-13.31	0.02		GH0					constitutive
GH	5	Rhodobacterales		-13.29	-13.17	-13.4	0.11		GH10					responsive
GH	5	Rhodobacterales		-13.29	-13.17	-13.4	0.11		GH32					responsive
GH	5	Rhodobacterales		-13.29	-12.83	-13.06	-0.22		GH4					responsive
GH	5	Rhodobacterales		-13.29	-12.74	-12.97	-0.31		GH43					responsive
GH	5	Rhodobacterales		-13.29	-13.07	-13.3	0.01		GH8					constitutive
GH	5	Saprospirales		-6.22	-13.29	-10.19	3.97		GH158					responsive
GH	5	Saprospirales		-9.07	-13.29	-10.19	1.12		GH16					responsive
GH	5	Saprospirales		-9.17	-12.71	-10.74	1.58		GH20					responsive
GH	5	Saprospirales		-10.86	-11.51	-11.9	1.04		GH3					responsive
GH	5	Saprospirales		-11.2	-9.71	-13.63	2.43		GH73					responsive
GH	5	Saprospirales		-13.29	-12.18	-11.25	-2.03		GH0					responsive
GH	5	Saprospirales		-13.29	-12.04	-11.39	-1.9		GH109					responsive
GH	5	Saprospirales		-13.29	-10.95	-12.44	-0.85		GH13					responsive
GH	5	Saprospirales		-13.29	-11.94	-11.49	-1.8		GH18					responsive
GH	5	Saprospirales		-13.29	-10.79	-12.59	-0.7		GH23					responsive
GH	5	Saprospirales		-13.29	-13.04	-10.43	-2.86		GH65					responsive
GH	5	Pelagibacterales		-12.38	-12.48	-12.9	0.53		GH19					responsive
GH	5	Pelagibacterales		-13.14	-12.36	-12.82	-0.32		GH73					responsive
GH	5	Pelagibacterales		-13.29	-12.92	-13.23	-0.05		GH103					responsive
GH	5	Pelagibacterales		-13.29	-13.1	-13.37	0.09		GH13					responsive
GH	5	Pelagibacterales		-13.29	-12.73	-13.09	-0.2		GH23					responsive
GH	5	Pelagibacterales		-13.29	-12.93	-13.25	-0.04		GH3					responsive
GH	7	Alteromonadales		-12.73	-13.03	-12.79	0.06		GH0					constitutive
GH	7	Alteromonadales		-12.65	-12.82	-12.61	-0.04		GH1					constitutive
GH	7	Alteromonadales		-12.79	-13.24	-12.98	0.19		GH10					constitutive
GH	7	Alteromonadales		-12.4	-12.25	-12.11	-0.29		GH103					responsive
GH	7	Alteromonadales		-12.47	-13.21	-12.95	0.49		GH105					responsive
GH	7	Alteromonadales		-12.84	-13.27	-13	0.16		GH109					constitutive
GH	7	Alteromonadales		-10.76	-10.5	-10.61	-0.15		GH13					responsive
GH	7	Alteromonadales		-11.37	-13.25	-12.98	1.61		GH158					responsive
GH	7	Alteromonadales		-8.27	-11.45	-11.43	3.16		GH16					responsive
GH	7	Alteromonadales		-12.15	-10.89	-10.94	-1.21		GH19					responsive
GH	7	Alteromonadales		-13.24	-13.1	-12.85	-0.39		GH2					responsive
GH	7	Alteromonadales		-10.87	-11.44	-11.42	0.55		GH23					responsive
GH	7	Alteromonadales		-10.79	-11.65	-11.6	0.81		GH3					responsive
GH	7	Alteromonadales		-12.08	-13.02	-12.79	0.71		GH31					responsive
GH	7	Alteromonadales		-12.68	-11.84	-11.77	-0.91		GH73					responsive
GH	7	Alteromonadales		-13.22	-12.49	-12.33	-0.89		GH77					responsive
GH	7	Alteromonadales		-12.4	-13.24	-12.97	0.57		GH81					responsive
GH	7	Alteromonadales		-10.62	-13.29	-13.02	2.4		GH82					responsive
GH	7	Alteromonadales		-12.93	-13.29	-13.02	0.09		GH9					constitutive
GH	7	Alteromonadales		-13.29	-13.26	-12.99	-0.3		GH106					responsive
GH	7	Alteromonadales		-13.29	-13.25	-12.98	-0.3		GH145					responsive
GH	7	Alteromonadales		-13.29	-12.25	-12.12	-1.17		GH149					responsive
GH	7	Alteromonadales		-13.29	-13.2	-12.94	-0.34		GH15					responsive
GH	7	Alteromonadales		-13.29	-12.39	-12.24	-1.05		GH17					responsive
GH	7	Alteromonadales		-13.29	-13.18	-12.92	-0.36		GH20					responsive
GH	7	Alteromonadales		-13.29	-13.25	-12.99	-0.3		GH29					responsive
GH	7	Alteromonadales		-13.29	-13.1	-12.85	-0.43		GH36					responsive
GH	7	Alteromonadales		-13.29	-12.96	-12.73	-0.56		GH38					responsive
GH	7	Alteromonadales		-13.29	-13.06	-12.82	-0.47		GH42					responsive
GH	7	Alteromonadales		-13.29	-13.27	-13	-0.29		GH43					responsive
GH	7	Alteromonadales		-13.29	-13.24	-12.98	-0.31		GH78					responsive
GH	7	Alteromonadales		-13.29	-13.17	-12.91	-0.37		GH8					responsive
GH	7	Alteromonadales		-13.29	-13.25	-12.98	-0.3		GH88					responsive
GH	7	Alteromonadales		-13.29	-13.17	-12.91	-0.37		GH94					responsive
GH	7	Cellvibrionales		-12.42	-13.07	-12.78	0.36		GH0					responsive
GH	7	Cellvibrionales		-11.6	-12.38	-12.16	0.56		GH103					responsive
GH	7	Cellvibrionales		-13.14	-13.29	-12.97	-0.16		GH109					responsive
GH	7	Cellvibrionales		-10.19	-10.82	-10.76	0.57		GH13					responsive
GH	7	Cellvibrionales		-11.36	-9.98	-10.01	-1.35		GH149					responsive
GH	7	Cellvibrionales		-12.35	-12.16	-11.96	-0.39		GH158					responsive
GH	7	Cellvibrionales		-9.51	-10.69	-10.64	1.13		GH16					responsive
GH	7	Cellvibrionales		-10.15	-9.54	-9.61	-0.54		GH17					responsive
GH	7	Cellvibrionales		-9.27	-11.18	-11.09	1.82		GH19					responsive
GH	7	Cellvibrionales		-11.72	-12.22	-12.02	0.3		GH23					responsive
GH	7	Cellvibrionales		-10.35	-9.65	-9.72	-0.63		GH3					responsive
GH	7	Cellvibrionales		-12.49	-12.92	-12.64	0.15		GH30					constitutive
GH	7	Cellvibrionales		-12.92	-13.17	-12.87	-0.05		GH36					constitutive
GH	7	Cellvibrionales		-13.08	-13.17	-12.87	-0.21		GH42					responsive
GH	7	Cellvibrionales		-13.1	-12.84	-12.58	-0.52		GH5					responsive
GH	7	Cellvibrionales		-12.95	-13.09	-12.8	-0.15		GH64					responsive
GH	7	Cellvibrionales		-13.12	-12.88	-12.61	-0.51		GH73					responsive
GH	7	Cellvibrionales		-10.84	-12.46	-12.23	1.4		GH81					responsive
GH	7	Cellvibrionales		-13.29	-12.86	-12.59	-0.7		GH108					responsive
GH	7	Cellvibrionales		-13.29	-13.09	-12.8	-0.49		GH128					responsive
GH	7	Cellvibrionales		-13.29	-12.99	-12.71	-0.58		GH2					responsive
GH	7	Flavobacteriales		-11.17	-9.26	-11.01	-0.16		GH0					responsive
GH	7	Flavobacteriales		-13.15	-13.29	-13.22	0.08		GH1					constitutive
GH	7	Flavobacteriales		-13.21	-13.02	-13.08	-0.13		GH10					responsive
GH	7	Flavobacteriales		-13.22	-13.29	-13.22	0		GH105					constitutive
GH	7	Flavobacteriales		-13.27	-13.29	-13.22	-0.04		GH106					constitutive
GH	7	Flavobacteriales		-12.67	-12.51	-12.79	0.13		GH109					responsive
GH	7	Flavobacteriales		-13.13	-12.09	-12.57	-0.57		GH113					responsive
GH	7	Flavobacteriales		-11.12	-10.35	-11.61	0.49		GH13					responsive
GH	7	Flavobacteriales		-13.11	-13.29	-13.22	0.12		GH130					responsive
GH	7	Flavobacteriales		-13.15	-13.29	-13.22	0.07		GH144					constitutive
GH	7	Flavobacteriales		-11.1	-10.98	-11.96	0.86		GH149					responsive
GH	7	Flavobacteriales		-12.97	-13.29	-13.22	0.26		GH15					responsive
GH	7	Flavobacteriales		-12.71	-13.29	-13.22	0.51		GH158					responsive
GH	7	Flavobacteriales		-10.45	-9.66	-11.23	0.78		GH16					responsive
GH	7	Flavobacteriales		-13.1	-12.84	-12.98	-0.12		GH163					responsive
GH	7	Flavobacteriales		-11.27	-8.97	-10.85	-0.42		GH17					responsive
GH	7	Flavobacteriales		-13.24	-13.29	-13.22	-0.02		GH18					constitutive
GH	7	Flavobacteriales		-13.12	-12.24	-12.65	-0.47		GH20					responsive
GH	7	Flavobacteriales		-12.09	-11.51	-12.25	0.15		GH23					responsive
GH	7	Flavobacteriales		-13.16	-13.25	-13.2	0.04		GH25					constitutive
GH	7	Flavobacteriales		-13.26	-11.69	-12.35	-0.92		GH26					responsive
GH	7	Flavobacteriales		-13.27	-13.29	-13.22	-0.05		GH29					constitutive
GH	7	Flavobacteriales		-11.47	-10.15	-11.5	0.03		GH3					constitutive
GH	7	Flavobacteriales		-11.74	-10.66	-11.78	0.04		GH30					constitutive
GH	7	Flavobacteriales		-12.96	-11.11	-12.02	-0.94		GH31					responsive
GH	7	Flavobacteriales		-13.19	-13.29	-13.22	0.04		GH33					constitutive
GH	7	Flavobacteriales		-13.19	-13.28	-13.22	0.02		GH4					constitutive
GH	7	Flavobacteriales		-12.82	-12.59	-12.84	0.02		GH5					constitutive
GH	7	Flavobacteriales		-13.09	-13.29	-13.22	0.13		GH53					responsive
GH	7	Flavobacteriales		-11.67	-11.38	-12.17	0.5		GH65					responsive
GH	7	Flavobacteriales		-12.25	-13.1	-13.12	0.87		GH73					responsive
GH	7	Flavobacteriales		-12.37	-12.18	-12.61	0.24		GH81					responsive
GH	7	Flavobacteriales		-13.15	-12.74	-12.92	-0.23		GH92					responsive
GH	7	Flavobacteriales		-13.29	-12.72	-12.91	-0.38		GH147					responsive
GH	7	Flavobacteriales		-13.29	-12.33	-12.7	-0.59		GH2					responsive
GH	7	Flavobacteriales		-13.29	-13.06	-13.1	-0.19		GH43					responsive
GH	7	Flavobacteriales		-13.29	-13.13	-13.14	-0.15		GH78					responsive
GH	7	Rhodobacterales		-13.25	-13.13	-13.33	0.08		GH0					constitutive
GH	7	Rhodobacterales		-13.24	-12.91	-13.1	-0.14		GH1					responsive
GH	7	Rhodobacterales		-12.66	-12.6	-12.79	0.13		GH102					responsive
GH	7	Rhodobacterales		-12.44	-11.78	-11.95	-0.49		GH103					responsive
GH	7	Rhodobacterales		-12.95	-12.84	-13.03	0.08		GH109					constitutive
GH	7	Rhodobacterales		-10.18	-10.89	-11.04	0.86		GH13					responsive
GH	7	Rhodobacterales		-9.86	-9.69	-9.8	-0.06		GH19					responsive
GH	7	Rhodobacterales		-12.15	-11.45	-11.61	-0.54		GH23					responsive
GH	7	Rhodobacterales		-12.63	-12.66	-12.84	0.22		GH3					responsive
GH	7	Rhodobacterales		-13.19	-13.29	-13.49	0.3		GH32					responsive
GH	7	Rhodobacterales		-13.02	-13.03	-13.23	0.21		GH36					responsive
GH	7	Rhodobacterales		-13.2	-12.74	-12.93	-0.27		GH4					responsive
GH	7	Rhodobacterales		-12.98	-12.65	-12.83	-0.15		GH42					responsive
GH	7	Rhodobacterales		-13.11	-13	-13.19	0.09		GH8					responsive
GH	7	Rhodobacterales		-13.29	-12.81	-13	-0.29		GH113					responsive
GH	7	Rhodobacterales		-13.29	-13.09	-13.28	-0.01		GH43					constitutive
GH	7	Pelagibacterales		-13.19	-12.84	-12.83	-0.37		GH103					responsive
GH	7	Pelagibacterales		-13.09	-13.13	-13.17	0.08		GH13					responsive
GH	7	Pelagibacterales		-11.84	-12.06	-11.91	0.07		GH19					responsive
GH	7	Pelagibacterales		-12.71	-12.94	-12.94	0.23		GH23					responsive
GH	7	Pelagibacterales		-11.97	-12.1	-11.95	-0.01		GH73					constitutive
GH	7	Saprospirales		-6.46	-13.29	-11.15	4.69		GH158					responsive
GH	7	Saprospirales		-11.7	-13.29	-11.15	-0.55		GH16					responsive
GH	7	Saprospirales		-8.96	-13.18	-11.22	2.26		GH20					responsive
GH	7	Saprospirales		-12.01	-11.83	-12.17	0.16		GH23					constitutive
GH	7	Saprospirales		-12.1	-9.77	-13.6	1.5		GH73					responsive
GH	7	Saprospirales		-13.29	-12.7	-11.56	-1.73		GH0					responsive
GH	7	Saprospirales		-13.29	-12.96	-11.38	-1.91		GH109					responsive
GH	7	Saprospirales		-13.29	-10.84	-12.86	-0.43		GH13					responsive
GH	7	Saprospirales		-13.29	-12.82	-11.47	-1.81		GH18					responsive
GH	7	Saprospirales		-13.29	-10.91	-12.81	-0.48		GH3					responsive
GH	7	Saprospirales		-13.29	-12.65	-11.59	-1.69		GH65					responsive
PEP	1	Alteromonadales	PF00077	-13.23	-12.87	-13.1	-0.12	RVP		Unassigned				responsive
PEP	1	Alteromonadales	PF00082	-11.75	-10.82	-11.38	-0.38	Peptidase_S8		[S] Serine peptidases				responsive
PEP	1	Alteromonadales	PF00089	-12.11	-11.6	-12.04	-0.07	Trypsin		Unassigned				constitutive
PEP	1	Alteromonadales	PF00246	-12.18	-11.94	-12.32	0.14	Peptidase_M14		[M] Metallo peptidases				responsive
PEP	1	Alteromonadales	PF00326	-10.25	-9.09	-9.91	-0.34	Peptidase_S9		[S] Serine peptidases				responsive
PEP	1	Alteromonadales	PF00557	-11.25	-10.94	-11.47	0.22	Peptidase_M24		[M] Metallo peptidases				responsive
PEP	1	Alteromonadales	PF00574	-11.13	-10.7	-11.27	0.14	CLP_protease		[S] Serine peptidases				responsive
PEP	1	Alteromonadales	PF00675	-11.97	-11.24	-11.73	-0.25	Peptidase_M16		[M] Metallo peptidases				responsive
PEP	1	Alteromonadales	PF00717	-11.82	-11.15	-11.66	-0.17	Peptidase_S24		[S] Serine peptidases				responsive
PEP	1	Alteromonadales	PF00768	-11.36	-10.48	-11.08	-0.27	Peptidase_S11		[S] Serine peptidases				responsive
PEP	1	Alteromonadales	PF00814	-11.96	-11.51	-11.96	-0.01	Peptidase_M22		[M] Metallo peptidases				constitutive
PEP	1	Alteromonadales	PF00883	-10.93	-10.71	-11.28	0.35	Peptidase_M17		[M] Metallo peptidases				responsive
PEP	1	Alteromonadales	PF00930	-11.36	-10.91	-11.45	0.09	DPPIV_N		[S] Serine peptidases				responsive
PEP	1	Alteromonadales	PF01112	-13.22	-12.68	-12.95	-0.27	Asparaginase_2		Unassigned				responsive
PEP	1	Alteromonadales	PF01136	-13.26	-13.24	-13.42	0.17	Peptidase_U32		[U] Unknown catalytic type				responsive
PEP	1	Alteromonadales	PF01252	-12.02	-11.75	-12.16	0.14	Peptidase_A8		[A] Aspartic peptidases				responsive
PEP	1	Alteromonadales	PF01343	-11.32	-10.86	-11.41	0.09	Peptidase_S49		[S] Serine peptidases				responsive
PEP	1	Alteromonadales	PF01401	-13	-12.43	-12.73	-0.27	Peptidase_M2		[M] Metallo peptidases				responsive
PEP	1	Alteromonadales	PF01431	-11.7	-12.03	-12.4	0.7	Peptidase_M13		[M] Metallo peptidases				responsive
PEP	1	Alteromonadales	PF01432	-10.4	-10.69	-11.26	0.86	Peptidase_M3		[M] Metallo peptidases				responsive
PEP	1	Alteromonadales	PF01433	-11.11	-9.96	-10.65	-0.46	Peptidase_M1		[M] Metallo peptidases				responsive
PEP	1	Alteromonadales	PF01434	-10.81	-10.99	-11.51	0.7	Peptidase_M41		[M] Metallo peptidases				responsive
PEP	1	Alteromonadales	PF01435	-12.37	-11.99	-12.36	-0.01	Peptidase_M48		[M] Metallo peptidases				constitutive
PEP	1	Alteromonadales	PF01470	-13.23	-13.21	-13.39	0.16	Peptidase_C15		[C] Cysteine peptidases				responsive
PEP	1	Alteromonadales	PF01478	-13.03	-12.6	-12.88	-0.14	Peptidase_A24		[A] Aspartic peptidases				responsive
PEP	1	Alteromonadales	PF01546	-11.28	-10.81	-11.37	0.09	Peptidase_M20		[M] Metallo peptidases				responsive
PEP	1	Alteromonadales	PF01551	-11.38	-10.79	-11.35	-0.03	Peptidase_M23		[M] Metallo peptidases				constitutive
PEP	1	Alteromonadales	PF01828	-13.15	-12.9	-13.13	-0.02	Peptidase_A4		[A] Aspartic peptidases				constitutive
PEP	1	Alteromonadales	PF01965	-12.51	-11.69	-12.11	-0.4	DJ-1_PfpI		[C] Cysteine peptidases				responsive
PEP	1	Alteromonadales	PF01972	-12.56	-12.3	-12.63	0.07	SDH_sah		[S] Serine peptidases				constitutive
PEP	1	Alteromonadales	PF02128	-13.09	-12.33	-12.65	-0.44	Peptidase_M36		[M] Metallo peptidases				responsive
PEP	1	Alteromonadales	PF02129	-10.39	-9.38	-10.15	-0.24	Peptidase_S15		[S] Serine peptidases				responsive
PEP	1	Alteromonadales	PF02163	-12.15	-11.79	-12.2	0.05	Peptidase_M50		[M] Metallo peptidases				constitutive
PEP	1	Alteromonadales	PF02517	-13.14	-12.83	-13.07	-0.06	CPBP		Unassigned				constitutive
PEP	1	Alteromonadales	PF02557	-12.93	-12.65	-12.92	-0.01	VanY		[M] Metallo peptidases				constitutive
PEP	1	Alteromonadales	PF02789	-11.67	-11.48	-11.93	0.26	Peptidase_M17_N		[M] Metallo peptidases				responsive
PEP	1	Alteromonadales	PF03571	-13.22	-13.12	-13.32	0.1	Peptidase_M49		[M] Metallo peptidases				responsive
PEP	1	Alteromonadales	PF03572	-11.96	-11.18	-11.68	-0.28	Peptidase_S41		[S] Serine peptidases				responsive
PEP	1	Alteromonadales	PF03575	-12.67	-12.35	-12.67	0	Peptidase_S51		[S] Serine peptidases				constitutive
PEP	1	Alteromonadales	PF04389	-11.49	-11.19	-11.69	0.2	Peptidase_M28		[M] Metallo peptidases				responsive
PEP	1	Alteromonadales	PF05193	-11.71	-10.6	-11.19	-0.52	Peptidase_M16_C		[M] Metallo peptidases				responsive
PEP	1	Alteromonadales	PF05299	-13.09	-12.64	-12.91	-0.17	Peptidase_M61		[M] Metallo peptidases				responsive
PEP	1	Alteromonadales	PF05343	-13.2	-13.03	-13.24	0.04	Peptidase_M42		[M] Metallo peptidases				constitutive
PEP	1	Alteromonadales	PF05362	-11.12	-11.11	-11.62	0.5	Lon_C		[S] Serine peptidases				responsive
PEP	1	Alteromonadales	PF05569	-13.22	-13.06	-13.27	0.05	Peptidase_M56		[M] Metallo peptidases				constitutive
PEP	1	Alteromonadales	PF05572	-12.52	-12.11	-12.46	-0.06	Peptidase_M43		[M] Metallo peptidases				constitutive
PEP	1	Alteromonadales	PF05649	-12.04	-11.38	-11.85	-0.19	Peptidase_M13_N		[M] Metallo peptidases				responsive
PEP	1	Alteromonadales	PF06750	-12.98	-12.81	-13.06	0.07	DiS_P_DiS		[A] Aspartic peptidases				constitutive
PEP	1	Alteromonadales	PF07687	-11.67	-11.63	-12.05	0.39	M20_dimer		[M] Metallo peptidases				responsive
PEP	1	Alteromonadales	PF07722	-9.45	-9.37	-10.15	0.7	Peptidase_C26		[C] Cysteine peptidases				responsive
PEP	1	Alteromonadales	PF08291	-12.71	-13.09	-13.3	0.58	Peptidase_M15_3		[M] Metallo peptidases				responsive
PEP	1	Alteromonadales	PF08386	-13.12	-11.75	-12.16	-0.96	Abhydrolase_4		Unassigned				responsive
PEP	1	Alteromonadales	PF08496	-12.08	-11.75	-12.16	0.07	Peptidase_S49_N		[S] Serine peptidases				constitutive
PEP	1	Alteromonadales	PF08548	-12.75	-13.12	-13.32	0.58	Peptidase_M10_C		[M] Metallo peptidases				responsive
PEP	1	Alteromonadales	PF10459	-11.27	-10.81	-11.36	0.1	Peptidase_S46		[S] Serine peptidases				responsive
PEP	1	Alteromonadales	PF10502	-12.36	-11.53	-11.97	-0.38	Peptidase_S26		[S] Serine peptidases				responsive
PEP	1	Alteromonadales	PF12404	-13.05	-12.44	-12.74	-0.31	DUF3663		[U] Unknown catalytic type				responsive
PEP	1	Alteromonadales	PF00026	-13.29	-13.19	-13.38	0.09	Asp		Unassigned				responsive
PEP	1	Alteromonadales	PF00112	-13.29	-13.19	-13.38	0.09	Peptidase_C1		[C] Cysteine peptidases				responsive
PEP	1	Alteromonadales	PF00413	-13.29	-12.88	-13.11	-0.17	Peptidase_M10		[M] Metallo peptidases				responsive
PEP	1	Alteromonadales	PF00450	-13.29	-12.86	-13.1	-0.19	Peptidase_S10		[S] Serine peptidases				responsive
PEP	1	Alteromonadales	PF01244	-13.29	-13.03	-13.24	-0.05	Peptidase_M19		[M] Metallo peptidases				constitutive
PEP	1	Alteromonadales	PF01421	-13.29	-13.17	-13.36	0.07	Reprolysin		Unassigned				constitutive
PEP	1	Alteromonadales	PF02016	-13.29	-12.72	-12.98	-0.31	Peptidase_S66		[S] Serine peptidases				responsive
PEP	1	Alteromonadales	PF02127	-13.29	-13.02	-13.23	-0.05	Peptidase_M18		[M] Metallo peptidases				constitutive
PEP	1	Alteromonadales	PF03412	-13.29	-12.98	-13.2	-0.09	Peptidase_C39		[C] Cysteine peptidases				constitutive
PEP	1	Alteromonadales	PF03734	-13.29	-13.19	-13.38	0.09	YkuD		[C] Cysteine peptidases				responsive
PEP	1	Alteromonadales	PF04151	-13.29	-12.79	-13.04	-0.25	PPC		Unassigned				responsive
PEP	1	Alteromonadales	PF08367	-13.29	-13.09	-13.3	0.01	M16C_assoc		[M] Metallo peptidases				constitutive
PEP	1	Alteromonadales	PF08715	-13.29	-13.07	-13.28	-0.01	Viral_protease		Unassigned				constitutive
PEP	1	Alteromonadales	PF09375	-13.29	-13.14	-13.34	0.05	Peptidase_M75		[M] Metallo peptidases				constitutive
PEP	1	Alteromonadales	PF12385	-13.29	-13	-13.22	-0.07	Peptidase_C70		[C] Cysteine peptidases				constitutive
PEP	1	Flavobacteriales	PF00077	-13.16	-12.3	-12.53	-0.63	RVP		Unassigned				responsive
PEP	1	Flavobacteriales	PF00082	-11.28	-10.42	-10.95	-0.33	Peptidase_S8		[S] Serine peptidases				responsive
PEP	1	Flavobacteriales	PF00089	-12.05	-11.27	-11.67	-0.38	Trypsin		Unassigned				responsive
PEP	1	Flavobacteriales	PF00112	-13.16	-12.97	-13.1	-0.07	Peptidase_C1		[C] Cysteine peptidases				constitutive
PEP	1	Flavobacteriales	PF00246	-11.9	-10.97	-11.42	-0.49	Peptidase_M14		[M] Metallo peptidases				responsive
PEP	1	Flavobacteriales	PF00326	-10.53	-8.76	-9.55	-0.98	Peptidase_S9		[S] Serine peptidases				responsive
PEP	1	Flavobacteriales	PF00450	-13.21	-12.95	-13.08	-0.13	Peptidase_S10		[S] Serine peptidases				responsive
PEP	1	Flavobacteriales	PF00557	-10.57	-10.14	-10.71	0.14	Peptidase_M24		[M] Metallo peptidases				constitutive
PEP	1	Flavobacteriales	PF00574	-10.42	-10.32	-10.87	0.45	CLP_protease		[S] Serine peptidases				responsive
PEP	1	Flavobacteriales	PF00675	-11.74	-10.66	-11.15	-0.59	Peptidase_M16		[M] Metallo peptidases				responsive
PEP	1	Flavobacteriales	PF00717	-12.13	-11.23	-11.63	-0.5	Peptidase_S24		[S] Serine peptidases				responsive
PEP	1	Flavobacteriales	PF00814	-11.33	-10.72	-11.2	-0.13	Peptidase_M22		[M] Metallo peptidases				responsive
PEP	1	Flavobacteriales	PF00883	-13.21	-13.13	-13.23	0.02	Peptidase_M17		[M] Metallo peptidases				constitutive
PEP	1	Flavobacteriales	PF00930	-11.96	-10.46	-10.99	-0.98	DPPIV_N		[S] Serine peptidases				responsive
PEP	1	Flavobacteriales	PF01112	-12.55	-11.28	-11.67	-0.88	Asparaginase_2		Unassigned				responsive
PEP	1	Flavobacteriales	PF01244	-13.07	-12.71	-12.88	-0.19	Peptidase_M19		[M] Metallo peptidases				responsive
PEP	1	Flavobacteriales	PF01252	-11.44	-11.46	-11.83	0.39	Peptidase_A8		[A] Aspartic peptidases				responsive
PEP	1	Flavobacteriales	PF01343	-11.73	-12.14	-12.4	0.66	Peptidase_S49		[S] Serine peptidases				responsive
PEP	1	Flavobacteriales	PF01364	-12.24	-11.49	-11.85	-0.39	Peptidase_C25		[C] Cysteine peptidases				responsive
PEP	1	Flavobacteriales	PF01431	-12.8	-12.9	-13.04	0.25	Peptidase_M13		[M] Metallo peptidases				constitutive
PEP	1	Flavobacteriales	PF01432	-11.92	-11.32	-11.71	-0.21	Peptidase_M3		[M] Metallo peptidases				responsive
PEP	1	Flavobacteriales	PF01433	-11.81	-10.78	-11.25	-0.56	Peptidase_M1		[M] Metallo peptidases				responsive
PEP	1	Flavobacteriales	PF01434	-9.03	-10.11	-10.69	1.66	Peptidase_M41		[M] Metallo peptidases				responsive
PEP	1	Flavobacteriales	PF01435	-12.79	-12.17	-12.42	-0.37	Peptidase_M48		[M] Metallo peptidases				responsive
PEP	1	Flavobacteriales	PF01447	-13.24	-13.27	-13.35	0.11	Peptidase_M4		[M] Metallo peptidases				constitutive
PEP	1	Flavobacteriales	PF01546	-10.64	-9.72	-10.36	-0.28	Peptidase_M20		[M] Metallo peptidases				responsive
PEP	1	Flavobacteriales	PF01551	-10.12	-9.36	-10.06	-0.06	Peptidase_M23		[M] Metallo peptidases				constitutive
PEP	1	Flavobacteriales	PF01965	-9.16	-10.45	-10.97	1.81	DJ-1_PfpI		[C] Cysteine peptidases				responsive
PEP	1	Flavobacteriales	PF01972	-12.18	-12.74	-12.9	0.72	SDH_sah		[S] Serine peptidases				responsive
PEP	1	Flavobacteriales	PF02016	-12.6	-12.16	-12.42	-0.18	Peptidase_S66		[S] Serine peptidases				responsive
PEP	1	Flavobacteriales	PF02113	-13.24	-13.25	-13.34	0.1	Peptidase_S13		[S] Serine peptidases				constitutive
PEP	1	Flavobacteriales	PF02128	-13.1	-11.81	-12.12	-0.98	Peptidase_M36		[M] Metallo peptidases				responsive
PEP	1	Flavobacteriales	PF02129	-12.48	-11.57	-11.92	-0.55	Peptidase_S15		[S] Serine peptidases				responsive
PEP	1	Flavobacteriales	PF02163	-10.54	-10.62	-11.12	0.58	Peptidase_M50		[M] Metallo peptidases				responsive
PEP	1	Flavobacteriales	PF02517	-11.64	-11.91	-12.21	0.57	CPBP		Unassigned				responsive
PEP	1	Flavobacteriales	PF02557	-13.2	-12.91	-13.05	-0.15	VanY		[M] Metallo peptidases				responsive
PEP	1	Flavobacteriales	PF02868	-13.24	-13.06	-13.18	-0.07	Peptidase_M4_C		[M] Metallo peptidases				constitutive
PEP	1	Flavobacteriales	PF03051	-13.16	-12.92	-13.06	-0.11	Peptidase_C1_2		[C] Cysteine peptidases				responsive
PEP	1	Flavobacteriales	PF03420	-13.25	-13.29	-13.37	0.12	Peptidase_S77		[S] Serine peptidases				constitutive
PEP	1	Flavobacteriales	PF03571	-12.78	-12.23	-12.47	-0.31	Peptidase_M49		[M] Metallo peptidases				responsive
PEP	1	Flavobacteriales	PF03572	-11.12	-10.16	-10.73	-0.39	Peptidase_S41		[S] Serine peptidases				responsive
PEP	1	Flavobacteriales	PF03575	-13.12	-12.53	-12.73	-0.38	Peptidase_S51		[S] Serine peptidases				responsive
PEP	1	Flavobacteriales	PF04389	-11.15	-9.74	-10.38	-0.77	Peptidase_M28		[M] Metallo peptidases				responsive
PEP	1	Flavobacteriales	PF04586	-13.25	-13.17	-13.27	0.02	Peptidase_S78		[S] Serine peptidases				constitutive
PEP	1	Flavobacteriales	PF05193	-11.75	-10.47	-10.99	-0.76	Peptidase_M16_C		[M] Metallo peptidases				responsive
PEP	1	Flavobacteriales	PF05299	-12.87	-13.17	-13.27	0.4	Peptidase_M61		[M] Metallo peptidases				responsive
PEP	1	Flavobacteriales	PF05343	-11.71	-10.61	-11.11	-0.61	Peptidase_M42		[M] Metallo peptidases				responsive
PEP	1	Flavobacteriales	PF05362	-8.72	-9.93	-10.54	1.82	Lon_C		[S] Serine peptidases				responsive
PEP	1	Flavobacteriales	PF05547	-13.19	-12.6	-12.78	-0.4	Peptidase_M6		[M] Metallo peptidases				responsive
PEP	1	Flavobacteriales	PF05572	-12.1	-12.09	-12.35	0.26	Peptidase_M43		[M] Metallo peptidases				constitutive
PEP	1	Flavobacteriales	PF05649	-12.33	-12.29	-12.53	0.19	Peptidase_M13_N		[M] Metallo peptidases				constitutive
PEP	1	Flavobacteriales	PF07687	-9.64	-9.81	-10.43	0.8	M20_dimer		[M] Metallo peptidases				responsive
PEP	1	Flavobacteriales	PF07722	-9.24	-9.53	-10.2	0.96	Peptidase_C26		[C] Cysteine peptidases				responsive
PEP	1	Flavobacteriales	PF08291	-9.88	-12.42	-12.64	2.76	Peptidase_M15_3		[M] Metallo peptidases				responsive
PEP	1	Flavobacteriales	PF08386	-12.92	-12.45	-12.66	-0.25	Abhydrolase_4		Unassigned				responsive
PEP	1	Flavobacteriales	PF08530	-13.19	-12.22	-12.47	-0.72	PepX_C		[S] Serine peptidases				responsive
PEP	1	Flavobacteriales	PF09375	-11.85	-12.29	-12.52	0.67	Peptidase_M75		[M] Metallo peptidases				responsive
PEP	1	Flavobacteriales	PF09471	-13.28	-13.23	-13.32	0.04	Peptidase_M64		[M] Metallo peptidases				constitutive
PEP	1	Flavobacteriales	PF10459	-12.42	-11.85	-12.16	-0.26	Peptidase_S46		[S] Serine peptidases				responsive
PEP	1	Flavobacteriales	PF10502	-12.5	-12.33	-12.56	0.05	Peptidase_S26		[S] Serine peptidases				constitutive
PEP	1	Flavobacteriales	PF00949	-13.29	-13.19	-13.28	-0.01	Peptidase_S7		[S] Serine peptidases				constitutive
PEP	1	Flavobacteriales	PF01427	-13.29	-12.71	-12.88	-0.41	Peptidase_M15		[M] Metallo peptidases				responsive
PEP	1	Flavobacteriales	PF01640	-13.29	-13.09	-13.2	-0.08	Peptidase_C10		[C] Cysteine peptidases				constitutive
PEP	1	Flavobacteriales	PF05569	-13.29	-13.18	-13.28	-0.01	Peptidase_M56		[M] Metallo peptidases				constitutive
PEP	1	Cellvibrionales	PF00082	-11.71	-11.33	-11.87	0.16	Peptidase_S8		[S] Serine peptidases				responsive
PEP	1	Cellvibrionales	PF00089	-11.91	-10.94	-11.52	-0.39	Trypsin		Unassigned				responsive
PEP	1	Cellvibrionales	PF00246	-13.14	-12.46	-12.86	-0.28	Peptidase_M14		[M] Metallo peptidases				responsive
PEP	1	Cellvibrionales	PF00326	-11.33	-9.82	-10.53	-0.8	Peptidase_S9		[S] Serine peptidases				responsive
PEP	1	Cellvibrionales	PF00557	-10.58	-10.15	-10.83	0.24	Peptidase_M24		[M] Metallo peptidases				responsive
PEP	1	Cellvibrionales	PF00574	-9.49	-8.55	-9.41	-0.08	CLP_protease		[S] Serine peptidases				responsive
PEP	1	Cellvibrionales	PF00675	-12.22	-11.61	-12.11	-0.11	Peptidase_M16		[M] Metallo peptidases				responsive
PEP	1	Cellvibrionales	PF00717	-10.59	-10.27	-10.93	0.34	Peptidase_S24		[S] Serine peptidases				responsive
PEP	1	Cellvibrionales	PF00768	-10.83	-11.31	-11.85	1.02	Peptidase_S11		[S] Serine peptidases				responsive
PEP	1	Cellvibrionales	PF00814	-11.04	-10.69	-11.3	0.26	Peptidase_M22		[M] Metallo peptidases				responsive
PEP	1	Cellvibrionales	PF00883	-11.27	-11.05	-11.62	0.36	Peptidase_M17		[M] Metallo peptidases				responsive
PEP	1	Cellvibrionales	PF00930	-11.52	-11.02	-11.59	0.07	DPPIV_N		[S] Serine peptidases				constitutive
PEP	1	Cellvibrionales	PF01112	-13.24	-12.79	-13.15	-0.09	Asparaginase_2		Unassigned				responsive
PEP	1	Cellvibrionales	PF01244	-12.36	-10.96	-11.53	-0.83	Peptidase_M19		[M] Metallo peptidases				responsive
PEP	1	Cellvibrionales	PF01252	-11.3	-11.2	-11.75	0.45	Peptidase_A8		[A] Aspartic peptidases				responsive
PEP	1	Cellvibrionales	PF01343	-9.96	-8.63	-9.48	-0.48	Peptidase_S49		[S] Serine peptidases				responsive
PEP	1	Cellvibrionales	PF01401	-13.21	-13.14	-13.46	0.25	Peptidase_M2		[M] Metallo peptidases				responsive
PEP	1	Cellvibrionales	PF01431	-13.19	-13.16	-13.48	0.29	Peptidase_M13		[M] Metallo peptidases				responsive
PEP	1	Cellvibrionales	PF01433	-11.88	-11.62	-12.12	0.24	Peptidase_M1		[M] Metallo peptidases				responsive
PEP	1	Cellvibrionales	PF01434	-9.12	-9.35	-10.12	1	Peptidase_M41		[M] Metallo peptidases				responsive
PEP	1	Cellvibrionales	PF01435	-12.31	-11.1	-11.66	-0.65	Peptidase_M48		[M] Metallo peptidases				responsive
PEP	1	Cellvibrionales	PF01478	-12.93	-12.35	-12.77	-0.16	Peptidase_A24		[A] Aspartic peptidases				responsive
PEP	1	Cellvibrionales	PF01546	-12.05	-10.89	-11.48	-0.58	Peptidase_M20		[M] Metallo peptidases				responsive
PEP	1	Cellvibrionales	PF01551	-10.75	-10.04	-10.72	-0.03	Peptidase_M23		[M] Metallo peptidases				constitutive
PEP	1	Cellvibrionales	PF01965	-12.05	-11.09	-11.65	-0.39	DJ-1_PfpI		[C] Cysteine peptidases				responsive
PEP	1	Cellvibrionales	PF01972	-10.68	-9.11	-9.9	-0.78	SDH_sah		[S] Serine peptidases				responsive
PEP	1	Cellvibrionales	PF02016	-13.21	-12.72	-13.09	-0.12	Peptidase_S66		[S] Serine peptidases				responsive
PEP	1	Cellvibrionales	PF02074	-13.26	-12.84	-13.2	-0.06	Peptidase_M32		[M] Metallo peptidases				constitutive
PEP	1	Cellvibrionales	PF02127	-10.78	-10.41	-11.05	0.27	Peptidase_M18		[M] Metallo peptidases				responsive
PEP	1	Cellvibrionales	PF02129	-12.04	-11.04	-11.61	-0.43	Peptidase_S15		[S] Serine peptidases				responsive
PEP	1	Cellvibrionales	PF02163	-11.3	-10.85	-11.44	0.14	Peptidase_M50		[M] Metallo peptidases				responsive
PEP	1	Cellvibrionales	PF02517	-12.9	-12.54	-12.94	0.03	CPBP		Unassigned				constitutive
PEP	1	Cellvibrionales	PF02557	-12.58	-12.17	-12.61	0.03	VanY		[M] Metallo peptidases				constitutive
PEP	1	Cellvibrionales	PF02789	-11.72	-11.42	-11.95	0.23	Peptidase_M17_N		[M] Metallo peptidases				responsive
PEP	1	Cellvibrionales	PF03572	-12.08	-10.7	-11.31	-0.77	Peptidase_S41		[S] Serine peptidases				responsive
PEP	1	Cellvibrionales	PF03576	-13.2	-12.49	-12.89	-0.31	Peptidase_S58		[S] Serine peptidases				responsive
PEP	1	Cellvibrionales	PF04151	-11.6	-11.73	-12.22	0.62	PPC		Unassigned				responsive
PEP	1	Cellvibrionales	PF04389	-13.15	-12.14	-12.58	-0.56	Peptidase_M28		[M] Metallo peptidases				responsive
PEP	1	Cellvibrionales	PF05193	-11.96	-11.17	-11.72	-0.24	Peptidase_M16_C		[M] Metallo peptidases				responsive
PEP	1	Cellvibrionales	PF05343	-11.81	-11.31	-11.85	0.04	Peptidase_M42		[M] Metallo peptidases				constitutive
PEP	1	Cellvibrionales	PF05362	-9.34	-9.51	-10.26	0.92	Lon_C		[S] Serine peptidases				responsive
PEP	1	Cellvibrionales	PF05547	-13.21	-13.02	-13.36	0.15	Peptidase_M6		[M] Metallo peptidases				responsive
PEP	1	Cellvibrionales	PF05577	-13.27	-12.97	-13.31	0.04	Peptidase_S28		[S] Serine peptidases				constitutive
PEP	1	Cellvibrionales	PF05649	-13.13	-12.79	-13.15	0.02	Peptidase_M13_N		[M] Metallo peptidases				constitutive
PEP	1	Cellvibrionales	PF06750	-12.92	-12.21	-12.64	-0.28	DiS_P_DiS		[A] Aspartic peptidases				responsive
PEP	1	Cellvibrionales	PF07687	-12.18	-10.98	-11.56	-0.62	M20_dimer		[M] Metallo peptidases				responsive
PEP	1	Cellvibrionales	PF07722	-9.11	-9.34	-10.1	1	Peptidase_C26		[C] Cysteine peptidases				responsive
PEP	1	Cellvibrionales	PF08367	-11.91	-11.52	-12.03	0.12	M16C_assoc		[M] Metallo peptidases				responsive
PEP	1	Cellvibrionales	PF08386	-13.1	-12.38	-12.79	-0.3	Abhydrolase_4		Unassigned				responsive
PEP	1	Cellvibrionales	PF08496	-11.43	-11.35	-11.89	0.45	Peptidase_S49_N		[S] Serine peptidases				responsive
PEP	1	Cellvibrionales	PF08548	-12.3	-12.56	-12.95	0.64	Peptidase_M10_C		[M] Metallo peptidases				responsive
PEP	1	Cellvibrionales	PF09375	-13.02	-12.04	-12.49	-0.53	Peptidase_M75		[M] Metallo peptidases				responsive
PEP	1	Cellvibrionales	PF09471	-13.12	-12.65	-13.03	-0.1	Peptidase_M64		[M] Metallo peptidases				responsive
PEP	1	Cellvibrionales	PF10459	-12.87	-11.92	-12.39	-0.48	Peptidase_S46		[S] Serine peptidases				responsive
PEP	1	Cellvibrionales	PF10502	-11.46	-11.42	-11.95	0.48	Peptidase_S26		[S] Serine peptidases				responsive
PEP	1	Cellvibrionales	PF01432	-13.29	-12.84	-13.2	-0.09	Peptidase_M3		[M] Metallo peptidases				responsive
PEP	1	Cellvibrionales	PF02113	-13.29	-13.18	-13.5	0.21	Peptidase_S13		[S] Serine peptidases				responsive
PEP	1	Cellvibrionales	PF03412	-13.29	-13.18	-13.5	0.21	Peptidase_C39		[C] Cysteine peptidases				responsive
PEP	1	Cellvibrionales	PF05299	-13.29	-13.22	-13.53	0.24	Peptidase_M61		[M] Metallo peptidases				responsive
PEP	1	Rhodobacterales	PF00082	-13.05	-12.83	-13.05	0.01	Peptidase_S8		[S] Serine peptidases				constitutive
PEP	1	Rhodobacterales	PF00089	-10.44	-10.22	-10.69	0.25	Trypsin		Unassigned				responsive
PEP	1	Rhodobacterales	PF00326	-11.12	-10.55	-10.98	-0.14	Peptidase_S9		[S] Serine peptidases				constitutive
PEP	1	Rhodobacterales	PF00413	-13.25	-13.2	-13.39	0.14	Peptidase_M10		[M] Metallo peptidases				responsive
PEP	1	Rhodobacterales	PF00450	-12.96	-13.05	-13.26	0.3	Peptidase_S10		[S] Serine peptidases				responsive
PEP	1	Rhodobacterales	PF00557	-10.89	-9.93	-10.42	-0.46	Peptidase_M24		[M] Metallo peptidases				responsive
PEP	1	Rhodobacterales	PF00574	-9.81	-10.07	-10.55	0.74	CLP_protease		[S] Serine peptidases				responsive
PEP	1	Rhodobacterales	PF00675	-10.61	-10.27	-10.73	0.13	Peptidase_M16		[M] Metallo peptidases				responsive
PEP	1	Rhodobacterales	PF00717	-10.55	-10.21	-10.68	0.13	Peptidase_S24		[S] Serine peptidases				responsive
PEP	1	Rhodobacterales	PF00768	-11.42	-10.83	-11.24	-0.18	Peptidase_S11		[S] Serine peptidases				constitutive
PEP	1	Rhodobacterales	PF00814	-11.64	-10.98	-11.37	-0.27	Peptidase_M22		[M] Metallo peptidases				responsive
PEP	1	Rhodobacterales	PF00883	-11.26	-11.01	-11.4	0.14	Peptidase_M17		[M] Metallo peptidases				responsive
PEP	1	Rhodobacterales	PF00930	-11.78	-11.66	-11.99	0.22	DPPIV_N		[S] Serine peptidases				responsive
PEP	1	Rhodobacterales	PF01244	-12.35	-11.52	-11.87	-0.48	Peptidase_M19		[M] Metallo peptidases				responsive
PEP	1	Rhodobacterales	PF01252	-12.79	-12.04	-12.34	-0.45	Peptidase_A8		[A] Aspartic peptidases				responsive
PEP	1	Rhodobacterales	PF01343	-10.84	-10.72	-11.14	0.29	Peptidase_S49		[S] Serine peptidases				responsive
PEP	1	Rhodobacterales	PF01401	-13.24	-13.29	-13.47	0.23	Peptidase_M2		[M] Metallo peptidases				responsive
PEP	1	Rhodobacterales	PF01431	-12.97	-13.11	-13.31	0.34	Peptidase_M13		[M] Metallo peptidases				responsive
PEP	1	Rhodobacterales	PF01432	-11.19	-10.83	-11.23	0.05	Peptidase_M3		[M] Metallo peptidases				constitutive
PEP	1	Rhodobacterales	PF01433	-12.88	-12.19	-12.48	-0.41	Peptidase_M1		[M] Metallo peptidases				responsive
PEP	1	Rhodobacterales	PF01434	-9.77	-9.69	-10.21	0.43	Peptidase_M41		[M] Metallo peptidases				responsive
PEP	1	Rhodobacterales	PF01435	-10.91	-8.17	-8.82	-2.09	Peptidase_M48		[M] Metallo peptidases				responsive
PEP	1	Rhodobacterales	PF01546	-9.93	-9.38	-9.92	-0.01	Peptidase_M20		[M] Metallo peptidases				constitutive
PEP	1	Rhodobacterales	PF01551	-9.93	-9.84	-10.34	0.42	Peptidase_M23		[M] Metallo peptidases				responsive
PEP	1	Rhodobacterales	PF01965	-9.17	-9.22	-9.78	0.61	DJ-1_PfpI		[C] Cysteine peptidases				responsive
PEP	1	Rhodobacterales	PF01972	-11.26	-11.32	-11.69	0.43	SDH_sah		[S] Serine peptidases				responsive
PEP	1	Rhodobacterales	PF02073	-13.13	-12.9	-13.12	-0.01	Peptidase_M29		[M] Metallo peptidases				constitutive
PEP	1	Rhodobacterales	PF02074	-12.35	-11.91	-12.22	-0.13	Peptidase_M32		[M] Metallo peptidases				constitutive
PEP	1	Rhodobacterales	PF02113	-13.02	-12.32	-12.59	-0.43	Peptidase_S13		[S] Serine peptidases				responsive
PEP	1	Rhodobacterales	PF02129	-11.77	-11.32	-11.69	-0.08	Peptidase_S15		[S] Serine peptidases				constitutive
PEP	1	Rhodobacterales	PF02163	-12.52	-11.65	-11.98	-0.54	Peptidase_M50		[M] Metallo peptidases				responsive
PEP	1	Rhodobacterales	PF02517	-12.3	-12.01	-12.31	0.01	CPBP		Unassigned				constitutive
PEP	1	Rhodobacterales	PF03411	-12.75	-12.14	-12.43	-0.33	Peptidase_M74		[M] Metallo peptidases				responsive
PEP	1	Rhodobacterales	PF03412	-13.11	-12.76	-12.99	-0.12	Peptidase_C39		[C] Cysteine peptidases				constitutive
PEP	1	Rhodobacterales	PF03572	-10.81	-10.51	-10.95	0.14	Peptidase_S41		[S] Serine peptidases				responsive
PEP	1	Rhodobacterales	PF03576	-13.2	-12.67	-12.91	-0.29	Peptidase_S58		[S] Serine peptidases				responsive
PEP	1	Rhodobacterales	PF03734	-11.33	-10.69	-11.11	-0.22	YkuD		[C] Cysteine peptidases				responsive
PEP	1	Rhodobacterales	PF04389	-12.42	-11.86	-12.18	-0.24	Peptidase_M28		[M] Metallo peptidases				responsive
PEP	1	Rhodobacterales	PF05193	-10.48	-10.23	-10.7	0.22	Peptidase_M16_C		[M] Metallo peptidases				responsive
PEP	1	Rhodobacterales	PF05299	-13.18	-13.12	-13.32	0.14	Peptidase_M61		[M] Metallo peptidases				responsive
PEP	1	Rhodobacterales	PF05343	-13.24	-12.5	-12.76	-0.48	Peptidase_M42		[M] Metallo peptidases				responsive
PEP	1	Rhodobacterales	PF05362	-8.87	-9.54	-10.06	1.2	Lon_C		[S] Serine peptidases				responsive
PEP	1	Rhodobacterales	PF05569	-12.88	-12.49	-12.75	-0.13	Peptidase_M56		[M] Metallo peptidases				constitutive
PEP	1	Rhodobacterales	PF05649	-13.03	-13.07	-13.27	0.24	Peptidase_M13_N		[M] Metallo peptidases				responsive
PEP	1	Rhodobacterales	PF07687	-10.03	-9.63	-10.15	0.12	M20_dimer		[M] Metallo peptidases				responsive
PEP	1	Rhodobacterales	PF07722	-9.2	-8.91	-9.49	0.29	Peptidase_C26		[C] Cysteine peptidases				responsive
PEP	1	Rhodobacterales	PF08291	-12.71	-11.82	-12.13	-0.57	Peptidase_M15_3		[M] Metallo peptidases				responsive
PEP	1	Rhodobacterales	PF08386	-12.36	-12.26	-12.53	0.17	Abhydrolase_4		Unassigned				responsive
PEP	1	Rhodobacterales	PF08530	-12.96	-12.52	-12.77	-0.18	PepX_C		[S] Serine peptidases				constitutive
PEP	1	Rhodobacterales	PF09471	-13.2	-13.05	-13.25	0.05	Peptidase_M64		[M] Metallo peptidases				constitutive
PEP	1	Rhodobacterales	PF10459	-12.86	-12.75	-12.98	0.13	Peptidase_S46		[S] Serine peptidases				responsive
PEP	1	Rhodobacterales	PF10502	-11.05	-10.97	-11.36	0.31	Peptidase_S26		[S] Serine peptidases				responsive
PEP	1	Rhodobacterales	PF00026	-13.29	-13.09	-13.29	0.01	Asp		Unassigned				constitutive
PEP	1	Rhodobacterales	PF01136	-13.29	-13.26	-13.44	0.15	Peptidase_U32		[U] Unknown catalytic type				responsive
PEP	1	Rhodobacterales	PF01364	-13.29	-13.16	-13.35	0.07	Peptidase_C25		[C] Cysteine peptidases				constitutive
PEP	1	Rhodobacterales	PF01478	-13.29	-13.16	-13.36	0.07	Peptidase_A24		[A] Aspartic peptidases				constitutive
PEP	1	Rhodobacterales	PF02789	-13.29	-13.05	-13.25	-0.04	Peptidase_M17_N		[M] Metallo peptidases				constitutive
PEP	1	Rhodobacterales	PF04151	-13.29	-13.13	-13.33	0.04	PPC		Unassigned				constitutive
PEP	1	Rhodobacterales	PF08548	-13.29	-13.21	-13.4	0.11	Peptidase_M10_C		[M] Metallo peptidases				constitutive
PEP	1	Rhodobacterales	PF09375	-13.29	-13.09	-13.29	0	Peptidase_M75		[M] Metallo peptidases				constitutive
PEP	1	Saprospirales	PF00082	-9.6	-9.85	-10.26	0.66	Peptidase_S8		[S] Serine peptidases				responsive
PEP	1	Saprospirales	PF00089	-8.84	-9.36	-9.95	1.11	Trypsin		Unassigned				responsive
PEP	1	Saprospirales	PF00112	-8.25	-8.58	-9.47	1.22	Peptidase_C1		[C] Cysteine peptidases				responsive
PEP	1	Saprospirales	PF00246	-9.9	-10.25	-10.51	0.61	Peptidase_M14		[M] Metallo peptidases				responsive
PEP	1	Saprospirales	PF00326	-10.19	-10.81	-10.86	0.66	Peptidase_S9		[S] Serine peptidases				responsive
PEP	1	Saprospirales	PF00557	-8.11	-9.93	-10.31	2.2	Peptidase_M24		[M] Metallo peptidases				responsive
PEP	1	Saprospirales	PF00574	-9.47	-10.68	-10.77	1.3	CLP_protease		[S] Serine peptidases				responsive
PEP	1	Saprospirales	PF00656	-7.97	-8.95	-9.7	1.73	Peptidase_C14		[C] Cysteine peptidases				responsive
PEP	1	Saprospirales	PF00675	-11.41	-13.29	-12.4	0.99	Peptidase_M16		[M] Metallo peptidases				responsive
PEP	1	Saprospirales	PF00717	-10.64	-10.49	-10.66	0.02	Peptidase_S24		[S] Serine peptidases				constitutive
PEP	1	Saprospirales	PF00814	-10.19	-13.29	-12.4	2.21	Peptidase_M22		[M] Metallo peptidases				responsive
PEP	1	Saprospirales	PF00930	-9.6	-8.7	-9.55	-0.05	DPPIV_N		[S] Serine peptidases				constitutive
PEP	1	Saprospirales	PF00949	-9.3	-10.4	-10.6	1.3	Peptidase_S7		[S] Serine peptidases				responsive
PEP	1	Saprospirales	PF01244	-11.7	-13.29	-12.4	0.7	Peptidase_M19		[M] Metallo peptidases				responsive
PEP	1	Saprospirales	PF01364	-10.45	-11.54	-11.31	0.86	Peptidase_C25		[C] Cysteine peptidases				responsive
PEP	1	Saprospirales	PF01433	-11.12	-11.78	-11.46	0.34	Peptidase_M1		[M] Metallo peptidases				responsive
PEP	1	Saprospirales	PF01434	-8.67	-10.91	-10.92	2.25	Peptidase_M41		[M] Metallo peptidases				responsive
PEP	1	Saprospirales	PF01546	-11.76	-10.01	-10.36	-1.4	Peptidase_M20		[M] Metallo peptidases				responsive
PEP	1	Saprospirales	PF01551	-10.13	-10.25	-10.51	0.38	Peptidase_M23		[M] Metallo peptidases				responsive
PEP	1	Saprospirales	PF01650	-8.67	-9.21	-9.86	1.19	Peptidase_C13		[C] Cysteine peptidases				responsive
PEP	1	Saprospirales	PF02128	-11.35	-10.32	-10.55	-0.8	Peptidase_M36		[M] Metallo peptidases				responsive
PEP	1	Saprospirales	PF02163	-10.26	-10.87	-10.89	0.64	Peptidase_M50		[M] Metallo peptidases				responsive
PEP	1	Saprospirales	PF02557	-12.4	-13.29	-12.4	0	VanY		[M] Metallo peptidases				constitutive
PEP	1	Saprospirales	PF03051	-8.25	-8.6	-9.48	1.23	Peptidase_C1_2		[C] Cysteine peptidases				responsive
PEP	1	Saprospirales	PF03572	-10.12	-10.71	-10.8	0.67	Peptidase_S41		[S] Serine peptidases				responsive
PEP	1	Saprospirales	PF04389	-11.09	-10.86	-10.89	-0.2	Peptidase_M28		[M] Metallo peptidases				constitutive
PEP	1	Saprospirales	PF05193	-11	-11.11	-11.04	0.04	Peptidase_M16_C		[M] Metallo peptidases				constitutive
PEP	1	Saprospirales	PF05343	-11.51	-11.19	-11.09	-0.42	Peptidase_M42		[M] Metallo peptidases				responsive
PEP	1	Saprospirales	PF05362	-11.61	-11.13	-11.05	-0.55	Lon_C		[S] Serine peptidases				responsive
PEP	1	Saprospirales	PF05547	-10.25	-9.25	-9.89	-0.37	Peptidase_M6		[M] Metallo peptidases				responsive
PEP	1	Saprospirales	PF05572	-11.53	-10.7	-10.79	-0.74	Peptidase_M43		[M] Metallo peptidases				responsive
PEP	1	Saprospirales	PF07687	-11.76	-10.06	-10.39	-1.38	M20_dimer		[M] Metallo peptidases				responsive
PEP	1	Saprospirales	PF07722	-10.08	-10.76	-10.82	0.74	Peptidase_C26		[C] Cysteine peptidases				responsive
PEP	1	Saprospirales	PF09375	-11.36	-11.63	-11.37	0.01	Peptidase_M75		[M] Metallo peptidases				constitutive
PEP	1	Saprospirales	PF10459	-11.58	-12.05	-11.63	0.05	Peptidase_S46		[S] Serine peptidases				constitutive
PEP	1	Saprospirales	PF01112	-13.29	-10.17	-10.46	-2.83	Asparaginase_2		Unassigned				responsive
PEP	1	Saprospirales	PF01343	-13.29	-11.31	-11.17	-2.12	Peptidase_S49		[S] Serine peptidases				responsive
PEP	1	Saprospirales	PF01972	-13.29	-11.31	-11.17	-2.12	SDH_sah		[S] Serine peptidases				responsive
PEP	1	Saprospirales	PF02073	-13.29	-10.87	-10.89	-2.39	Peptidase_M29		[M] Metallo peptidases				responsive
PEP	1	Saprospirales	PF02113	-13.29	-9.7	-10.17	-3.12	Peptidase_S13		[S] Serine peptidases				responsive
PEP	1	Saprospirales	PF02129	-13.29	-11.01	-10.98	-2.31	Peptidase_S15		[S] Serine peptidases				responsive
PEP	1	Saprospirales	PF10502	-13.29	-10.99	-10.97	-2.32	Peptidase_S26		[S] Serine peptidases				responsive
PEP	1	Pelagibacterales	PF00089	-11.01	-10.14	-11.31	0.29	Trypsin		Unassigned				responsive
PEP	1	Pelagibacterales	PF00326	-12.73	-10.73	-11.74	-0.99	Peptidase_S9		[S] Serine peptidases				responsive
PEP	1	Pelagibacterales	PF00557	-12.02	-10.31	-11.43	-0.59	Peptidase_M24		[M] Metallo peptidases				responsive
PEP	1	Pelagibacterales	PF00574	-11.78	-10.87	-11.84	0.06	CLP_protease		[S] Serine peptidases				constitutive
PEP	1	Pelagibacterales	PF00675	-12.92	-12.28	-12.87	-0.05	Peptidase_M16		[M] Metallo peptidases				constitutive
PEP	1	Pelagibacterales	PF00717	-12.01	-10.54	-11.6	-0.41	Peptidase_S24		[S] Serine peptidases				responsive
PEP	1	Pelagibacterales	PF00768	-11.87	-11.65	-12.41	0.54	Peptidase_S11		[S] Serine peptidases				responsive
PEP	1	Pelagibacterales	PF00814	-12.61	-11.1	-12.01	-0.6	Peptidase_M22		[M] Metallo peptidases				responsive
PEP	1	Pelagibacterales	PF00883	-10.86	-10.08	-11.26	0.4	Peptidase_M17		[M] Metallo peptidases				responsive
PEP	1	Pelagibacterales	PF00930	-12.99	-12.82	-13.27	0.28	DPPIV_N		[S] Serine peptidases				responsive
PEP	1	Pelagibacterales	PF01244	-11.93	-11.56	-12.34	0.41	Peptidase_M19		[M] Metallo peptidases				responsive
PEP	1	Pelagibacterales	PF01252	-13.05	-12.87	-13.31	0.26	Peptidase_A8		[A] Aspartic peptidases				responsive
PEP	1	Pelagibacterales	PF01343	-11.65	-10.77	-11.77	0.12	Peptidase_S49		[S] Serine peptidases				constitutive
PEP	1	Pelagibacterales	PF01434	-9.19	-9.04	-10.5	1.32	Peptidase_M41		[M] Metallo peptidases				responsive
PEP	1	Pelagibacterales	PF01435	-12.89	-11.58	-12.36	-0.53	Peptidase_M48		[M] Metallo peptidases				responsive
PEP	1	Pelagibacterales	PF01546	-11.57	-10.32	-11.44	-0.13	Peptidase_M20		[M] Metallo peptidases				responsive
PEP	1	Pelagibacterales	PF01551	-12.8	-10.96	-11.91	-0.89	Peptidase_M23		[M] Metallo peptidases				responsive
PEP	1	Pelagibacterales	PF01965	-12.62	-12.61	-13.11	0.49	DJ-1_PfpI		[C] Cysteine peptidases				responsive
PEP	1	Pelagibacterales	PF01972	-12.25	-12.02	-12.68	0.43	SDH_sah		[S] Serine peptidases				responsive
PEP	1	Pelagibacterales	PF02074	-12.97	-13.12	-13.49	0.52	Peptidase_M32		[M] Metallo peptidases				responsive
PEP	1	Pelagibacterales	PF02129	-12.87	-11.59	-12.37	-0.5	Peptidase_S15		[S] Serine peptidases				responsive
PEP	1	Pelagibacterales	PF02163	-12.11	-11.44	-12.26	0.14	Peptidase_M50		[M] Metallo peptidases				responsive
PEP	1	Pelagibacterales	PF03572	-13	-11.22	-12.1	-0.9	Peptidase_S41		[S] Serine peptidases				responsive
PEP	1	Pelagibacterales	PF05193	-12.92	-12.31	-12.89	-0.03	Peptidase_M16_C		[M] Metallo peptidases				constitutive
PEP	1	Pelagibacterales	PF05362	-9.82	-10.06	-11.25	1.43	Lon_C		[S] Serine peptidases				responsive
PEP	1	Pelagibacterales	PF07687	-12.4	-11.24	-12.11	-0.29	M20_dimer		[M] Metallo peptidases				responsive
PEP	1	Pelagibacterales	PF07722	-12.48	-10.84	-11.82	-0.66	Peptidase_C26		[C] Cysteine peptidases				responsive
PEP	1	Pelagibacterales	PF00082	-13.29	-12.69	-13.17	-0.12	Peptidase_S8		[S] Serine peptidases				responsive
PEP	1	Pelagibacterales	PF01478	-13.29	-12.71	-13.19	-0.1	Peptidase_A24		[A] Aspartic peptidases				responsive
PEP	1	Pelagibacterales	PF02907	-13.29	-13.01	-13.4	0.12	Peptidase_S29		[S] Serine peptidases				constitutive
PEP	1	Pelagibacterales	PF03575	-13.29	-12.59	-13.1	-0.19	Peptidase_S51		[S] Serine peptidases				responsive
PEP	1	Pelagibacterales	PF03734	-13.29	-13.11	-13.48	0.19	YkuD		[C] Cysteine peptidases				responsive
PEP	1	Pelagibacterales	PF04389	-13.29	-12.04	-12.7	-0.59	Peptidase_M28		[M] Metallo peptidases				responsive
PEP	1	Pelagibacterales	PF06750	-13.29	-13.12	-13.48	0.2	DiS_P_DiS		[A] Aspartic peptidases				responsive
PEP	1	Pelagibacterales	PF08386	-13.29	-13.19	-13.53	0.25	Abhydrolase_4		Unassigned				responsive
PEP	1	Pelagibacterales	PF10459	-13.29	-13.03	-13.42	0.13	Peptidase_S46		[S] Serine peptidases				constitutive
PEP	3	Rhodobacterales	PF00026	-13.21	-13.25	-13.36	0.15	Asp		Unassigned				responsive
PEP	3	Rhodobacterales	PF00082	-13.21	-13.01	-13.16	-0.05	Peptidase_S8		[S] Serine peptidases				constitutive
PEP	3	Rhodobacterales	PF00089	-10.19	-9.87	-10.47	0.28	Trypsin		Unassigned				responsive
PEP	3	Rhodobacterales	PF00326	-11.2	-10.79	-11.26	0.06	Peptidase_S9		[S] Serine peptidases				constitutive
PEP	3	Rhodobacterales	PF00413	-13.2	-13.16	-13.29	0.09	Peptidase_M10		[M] Metallo peptidases				responsive
PEP	3	Rhodobacterales	PF00450	-13.12	-13.14	-13.27	0.14	Peptidase_S10		[S] Serine peptidases				responsive
PEP	3	Rhodobacterales	PF00557	-11.21	-10.4	-10.93	-0.28	Peptidase_M24		[M] Metallo peptidases				responsive
PEP	3	Rhodobacterales	PF00574	-10.15	-9.8	-10.42	0.27	CLP_protease		[S] Serine peptidases				responsive
PEP	3	Rhodobacterales	PF00675	-10.62	-10.26	-10.81	0.18	Peptidase_M16		[M] Metallo peptidases				responsive
PEP	3	Rhodobacterales	PF00717	-10.54	-10.27	-10.81	0.27	Peptidase_S24		[S] Serine peptidases				responsive
PEP	3	Rhodobacterales	PF00768	-11.58	-10.93	-11.38	-0.2	Peptidase_S11		[S] Serine peptidases				responsive
PEP	3	Rhodobacterales	PF00814	-11.56	-11.26	-11.67	0.1	Peptidase_M22		[M] Metallo peptidases				responsive
PEP	3	Rhodobacterales	PF00883	-11.41	-10.64	-11.13	-0.28	Peptidase_M17		[M] Metallo peptidases				responsive
PEP	3	Rhodobacterales	PF00930	-12.06	-11.51	-11.87	-0.19	DPPIV_N		[S] Serine peptidases				constitutive
PEP	3	Rhodobacterales	PF01244	-12.11	-11.67	-12.01	-0.1	Peptidase_M19		[M] Metallo peptidases				constitutive
PEP	3	Rhodobacterales	PF01252	-12.97	-12.49	-12.72	-0.26	Peptidase_A8		[A] Aspartic peptidases				responsive
PEP	3	Rhodobacterales	PF01343	-11.07	-10.26	-10.81	-0.26	Peptidase_S49		[S] Serine peptidases				responsive
PEP	3	Rhodobacterales	PF01431	-13.02	-13.13	-13.26	0.24	Peptidase_M13		[M] Metallo peptidases				responsive
PEP	3	Rhodobacterales	PF01432	-10.77	-10.75	-11.22	0.45	Peptidase_M3		[M] Metallo peptidases				responsive
PEP	3	Rhodobacterales	PF01433	-12.77	-12.36	-12.6	-0.17	Peptidase_M1		[M] Metallo peptidases				constitutive
PEP	3	Rhodobacterales	PF01434	-9.78	-9.27	-9.96	0.18	Peptidase_M41		[M] Metallo peptidases				responsive
PEP	3	Rhodobacterales	PF01435	-11.31	-8.56	-9.35	-1.96	Peptidase_M48		[M] Metallo peptidases				responsive
PEP	3	Rhodobacterales	PF01546	-10.08	-9.23	-9.93	-0.15	Peptidase_M20		[M] Metallo peptidases				constitutive
PEP	3	Rhodobacterales	PF01551	-9.95	-9.79	-10.4	0.46	Peptidase_M23		[M] Metallo peptidases				responsive
PEP	3	Rhodobacterales	PF01965	-9.45	-9.63	-10.27	0.82	DJ-1_PfpI		[C] Cysteine peptidases				responsive
PEP	3	Rhodobacterales	PF01972	-11.68	-10.83	-11.3	-0.38	SDH_sah		[S] Serine peptidases				responsive
PEP	3	Rhodobacterales	PF02073	-13.06	-12.97	-13.12	0.06	Peptidase_M29		[M] Metallo peptidases				constitutive
PEP	3	Rhodobacterales	PF02074	-12.65	-12.07	-12.35	-0.3	Peptidase_M32		[M] Metallo peptidases				responsive
PEP	3	Rhodobacterales	PF02113	-13.18	-12.7	-12.89	-0.29	Peptidase_S13		[S] Serine peptidases				responsive
PEP	3	Rhodobacterales	PF02129	-12.25	-11.68	-12.02	-0.23	Peptidase_S15		[S] Serine peptidases				responsive
PEP	3	Rhodobacterales	PF02163	-12.61	-11.73	-12.06	-0.55	Peptidase_M50		[M] Metallo peptidases				responsive
PEP	3	Rhodobacterales	PF02517	-12.23	-12.15	-12.42	0.19	CPBP		Unassigned				responsive
PEP	3	Rhodobacterales	PF02789	-13.11	-13.15	-13.28	0.17	Peptidase_M17_N		[M] Metallo peptidases				responsive
PEP	3	Rhodobacterales	PF03411	-13.16	-12.71	-12.9	-0.26	Peptidase_M74		[M] Metallo peptidases				responsive
PEP	3	Rhodobacterales	PF03412	-12.86	-12.46	-12.69	-0.17	Peptidase_C39		[C] Cysteine peptidases				constitutive
PEP	3	Rhodobacterales	PF03572	-10.72	-10.31	-10.85	0.14	Peptidase_S41		[S] Serine peptidases				responsive
PEP	3	Rhodobacterales	PF03734	-11.16	-10.8	-11.27	0.11	YkuD		[C] Cysteine peptidases				responsive
PEP	3	Rhodobacterales	PF04151	-13.22	-13.23	-13.34	0.12	PPC		Unassigned				responsive
PEP	3	Rhodobacterales	PF04389	-12.51	-12.01	-12.3	-0.21	Peptidase_M28		[M] Metallo peptidases				responsive
PEP	3	Rhodobacterales	PF05193	-10.67	-10.31	-10.85	0.18	Peptidase_M16_C		[M] Metallo peptidases				responsive
PEP	3	Rhodobacterales	PF05343	-13.26	-12.98	-13.13	-0.13	Peptidase_M42		[M] Metallo peptidases				constitutive
PEP	3	Rhodobacterales	PF05362	-8.62	-8.32	-9.15	0.53	Lon_C		[S] Serine peptidases				responsive
PEP	3	Rhodobacterales	PF05569	-12.92	-12.83	-13	0.08	Peptidase_M56		[M] Metallo peptidases				constitutive
PEP	3	Rhodobacterales	PF05649	-13.11	-13.02	-13.17	0.05	Peptidase_M13_N		[M] Metallo peptidases				constitutive
PEP	3	Rhodobacterales	PF07687	-10.2	-9.41	-10.08	-0.12	M20_dimer		[M] Metallo peptidases				constitutive
PEP	3	Rhodobacterales	PF07722	-9.41	-9.21	-9.91	0.5	Peptidase_C26		[C] Cysteine peptidases				responsive
PEP	3	Rhodobacterales	PF08291	-12.65	-12.17	-12.44	-0.22	Peptidase_M15_3		[M] Metallo peptidases				responsive
PEP	3	Rhodobacterales	PF08386	-12.42	-12.32	-12.56	0.14	Abhydrolase_4		Unassigned				responsive
PEP	3	Rhodobacterales	PF08530	-12.95	-12.75	-12.94	-0.01	PepX_C		[S] Serine peptidases				constitutive
PEP	3	Rhodobacterales	PF09471	-13.11	-13.11	-13.25	0.14	Peptidase_M64		[M] Metallo peptidases				responsive
PEP	3	Rhodobacterales	PF10459	-12.79	-12.59	-12.8	0.01	Peptidase_S46		[S] Serine peptidases				constitutive
PEP	3	Rhodobacterales	PF10502	-10.98	-11	-11.44	0.46	Peptidase_S26		[S] Serine peptidases				responsive
PEP	3	Rhodobacterales	PF00656	-13.29	-13.23	-13.35	0.06	Peptidase_C14		[C] Cysteine peptidases				constitutive
PEP	3	Rhodobacterales	PF01136	-13.29	-13.26	-13.37	0.08	Peptidase_U32		[U] Unknown catalytic type				constitutive
PEP	3	Rhodobacterales	PF01401	-13.29	-13.28	-13.38	0.1	Peptidase_M2		[M] Metallo peptidases				responsive
PEP	3	Rhodobacterales	PF01478	-13.29	-13.16	-13.28	-0.01	Peptidase_A24		[A] Aspartic peptidases				constitutive
PEP	3	Rhodobacterales	PF03576	-13.29	-13.01	-13.16	-0.13	Peptidase_S58		[S] Serine peptidases				constitutive
PEP	3	Rhodobacterales	PF05299	-13.29	-13.18	-13.3	0.01	Peptidase_M61		[M] Metallo peptidases				constitutive
PEP	3	Rhodobacterales	PF08548	-13.29	-13.13	-13.26	-0.03	Peptidase_M10_C		[M] Metallo peptidases				constitutive
PEP	3	Rhodobacterales	PF09375	-13.29	-13.27	-13.38	0.09	Peptidase_M75		[M] Metallo peptidases				responsive
PEP	3	Alteromonadales	PF00077	-13.25	-13.22	-13.27	0.02	RVP		Unassigned				constitutive
PEP	3	Alteromonadales	PF00082	-11.28	-9.92	-10.89	-0.39	Peptidase_S8		[S] Serine peptidases				responsive
PEP	3	Alteromonadales	PF00089	-11.29	-10.43	-11.26	-0.03	Trypsin		Unassigned				constitutive
PEP	3	Alteromonadales	PF00246	-12.35	-11.18	-11.8	-0.55	Peptidase_M14		[M] Metallo peptidases				responsive
PEP	3	Alteromonadales	PF00326	-10.05	-9.75	-10.77	0.72	Peptidase_S9		[S] Serine peptidases				responsive
PEP	3	Alteromonadales	PF00557	-10.72	-10.11	-11.03	0.31	Peptidase_M24		[M] Metallo peptidases				responsive
PEP	3	Alteromonadales	PF00574	-10.84	-10.39	-11.23	0.39	CLP_protease		[S] Serine peptidases				responsive
PEP	3	Alteromonadales	PF00675	-11.47	-11.33	-11.91	0.45	Peptidase_M16		[M] Metallo peptidases				responsive
PEP	3	Alteromonadales	PF00717	-11.92	-10.15	-11.06	-0.86	Peptidase_S24		[S] Serine peptidases				responsive
PEP	3	Alteromonadales	PF00768	-11.19	-11.71	-12.19	1	Peptidase_S11		[S] Serine peptidases				responsive
PEP	3	Alteromonadales	PF00814	-11.96	-11.41	-11.97	0.01	Peptidase_M22		[M] Metallo peptidases				constitutive
PEP	3	Alteromonadales	PF00883	-11.12	-10.23	-11.12	-0.01	Peptidase_M17		[M] Metallo peptidases				constitutive
PEP	3	Alteromonadales	PF00930	-11.19	-10.37	-11.22	0.02	DPPIV_N		[S] Serine peptidases				constitutive
PEP	3	Alteromonadales	PF01112	-12.8	-12.75	-12.93	0.13	Asparaginase_2		Unassigned				constitutive
PEP	3	Alteromonadales	PF01252	-11.43	-11.19	-11.81	0.38	Peptidase_A8		[A] Aspartic peptidases				responsive
PEP	3	Alteromonadales	PF01343	-11.14	-10.65	-11.42	0.28	Peptidase_S49		[S] Serine peptidases				responsive
PEP	3	Alteromonadales	PF01401	-12.72	-12.69	-12.89	0.17	Peptidase_M2		[M] Metallo peptidases				constitutive
PEP	3	Alteromonadales	PF01431	-12.02	-11.36	-11.93	-0.09	Peptidase_M13		[M] Metallo peptidases				constitutive
PEP	3	Alteromonadales	PF01432	-9.5	-11.09	-11.74	2.23	Peptidase_M3		[M] Metallo peptidases				responsive
PEP	3	Alteromonadales	PF01433	-10.87	-11.11	-11.75	0.88	Peptidase_M1		[M] Metallo peptidases				responsive
PEP	3	Alteromonadales	PF01434	-10.57	-10	-10.95	0.38	Peptidase_M41		[M] Metallo peptidases				responsive
PEP	3	Alteromonadales	PF01435	-12.71	-11.15	-11.78	-0.92	Peptidase_M48		[M] Metallo peptidases				responsive
PEP	3	Alteromonadales	PF01478	-13.09	-12.77	-12.94	-0.14	Peptidase_A24		[A] Aspartic peptidases				responsive
PEP	3	Alteromonadales	PF01546	-11.33	-10.26	-11.14	-0.19	Peptidase_M20		[M] Metallo peptidases				responsive
PEP	3	Alteromonadales	PF01551	-11.92	-9.62	-10.68	-1.25	Peptidase_M23		[M] Metallo peptidases				responsive
PEP	3	Alteromonadales	PF01828	-13.21	-13.22	-13.27	0.06	Peptidase_A4		[A] Aspartic peptidases				constitutive
PEP	3	Alteromonadales	PF01965	-12.38	-10.85	-11.57	-0.81	DJ-1_PfpI		[C] Cysteine peptidases				responsive
PEP	3	Alteromonadales	PF01972	-12.39	-11.98	-12.38	-0.01	SDH_sah		[S] Serine peptidases				constitutive
PEP	3	Alteromonadales	PF02127	-12.81	-13.26	-13.3	0.49	Peptidase_M18		[M] Metallo peptidases				responsive
PEP	3	Alteromonadales	PF02128	-12.98	-12.97	-13.09	0.1	Peptidase_M36		[M] Metallo peptidases				constitutive
PEP	3	Alteromonadales	PF02129	-10.2	-10.48	-11.3	1.1	Peptidase_S15		[S] Serine peptidases				responsive
PEP	3	Alteromonadales	PF02163	-11.86	-11.45	-11.99	0.13	Peptidase_M50		[M] Metallo peptidases				constitutive
PEP	3	Alteromonadales	PF02517	-13.23	-12.72	-12.91	-0.32	CPBP		Unassigned				responsive
PEP	3	Alteromonadales	PF02789	-11.54	-10.99	-11.66	0.13	Peptidase_M17_N		[M] Metallo peptidases				constitutive
PEP	3	Alteromonadales	PF03571	-13.23	-12.58	-12.81	-0.42	Peptidase_M49		[M] Metallo peptidases				responsive
PEP	3	Alteromonadales	PF03572	-11.8	-9.99	-10.94	-0.86	Peptidase_S41		[S] Serine peptidases				responsive
PEP	3	Alteromonadales	PF03575	-12.87	-12.21	-12.54	-0.33	Peptidase_S51		[S] Serine peptidases				responsive
PEP	3	Alteromonadales	PF04151	-13.12	-12.16	-12.51	-0.61	PPC		Unassigned				responsive
PEP	3	Alteromonadales	PF04389	-11.59	-10.47	-11.29	-0.3	Peptidase_M28		[M] Metallo peptidases				responsive
PEP	3	Alteromonadales	PF05193	-10.69	-11.31	-11.9	1.21	Peptidase_M16_C		[M] Metallo peptidases				responsive
PEP	3	Alteromonadales	PF05299	-12.87	-12.67	-12.88	0.01	Peptidase_M61		[M] Metallo peptidases				constitutive
PEP	3	Alteromonadales	PF05362	-11.33	-10.14	-11.05	-0.28	Lon_C		[S] Serine peptidases				responsive
PEP	3	Alteromonadales	PF05572	-12.39	-13.21	-13.26	0.88	Peptidase_M43		[M] Metallo peptidases				responsive
PEP	3	Alteromonadales	PF05649	-11.85	-11.31	-11.9	0.04	Peptidase_M13_N		[M] Metallo peptidases				constitutive
PEP	3	Alteromonadales	PF06750	-12.93	-12.81	-12.97	0.04	DiS_P_DiS		[A] Aspartic peptidases				constitutive
PEP	3	Alteromonadales	PF07687	-11.98	-10.58	-11.37	-0.61	M20_dimer		[M] Metallo peptidases				responsive
PEP	3	Alteromonadales	PF07722	-9.98	-9.84	-10.84	0.86	Peptidase_C26		[C] Cysteine peptidases				responsive
PEP	3	Alteromonadales	PF08386	-12.85	-12.44	-12.71	-0.14	Abhydrolase_4		Unassigned				responsive
PEP	3	Alteromonadales	PF08496	-12.05	-11.51	-12.04	-0.01	Peptidase_S49_N		[S] Serine peptidases				constitutive
PEP	3	Alteromonadales	PF08548	-12.89	-13.24	-13.29	0.39	Peptidase_M10_C		[M] Metallo peptidases				responsive
PEP	3	Alteromonadales	PF09375	-13.17	-12.54	-12.78	-0.39	Peptidase_M75		[M] Metallo peptidases				responsive
PEP	3	Alteromonadales	PF10459	-10.82	-12.06	-12.43	1.61	Peptidase_S46		[S] Serine peptidases				responsive
PEP	3	Alteromonadales	PF10502	-12.66	-11.14	-11.78	-0.88	Peptidase_S26		[S] Serine peptidases				responsive
PEP	3	Alteromonadales	PF12404	-12.92	-11.89	-12.31	-0.61	DUF3663		[U] Unknown catalytic type				responsive
PEP	3	Alteromonadales	PF00026	-13.29	-13.22	-13.27	-0.01	Asp		Unassigned				constitutive
PEP	3	Alteromonadales	PF00112	-13.29	-13.24	-13.28	0	Peptidase_C1		[C] Cysteine peptidases				constitutive
PEP	3	Alteromonadales	PF00413	-13.29	-13.27	-13.31	0.02	Peptidase_M10		[M] Metallo peptidases				constitutive
PEP	3	Alteromonadales	PF00450	-13.29	-12.96	-13.08	-0.21	Peptidase_S10		[S] Serine peptidases				responsive
PEP	3	Alteromonadales	PF00656	-13.29	-13.28	-13.31	0.03	Peptidase_C14		[C] Cysteine peptidases				constitutive
PEP	3	Alteromonadales	PF01136	-13.29	-13.08	-13.17	-0.12	Peptidase_U32		[U] Unknown catalytic type				constitutive
PEP	3	Alteromonadales	PF01244	-13.29	-12.32	-12.62	-0.66	Peptidase_M19		[M] Metallo peptidases				responsive
PEP	3	Alteromonadales	PF01421	-13.29	-13.26	-13.3	0.01	Reprolysin		Unassigned				constitutive
PEP	3	Alteromonadales	PF01447	-13.29	-13.15	-13.22	-0.07	Peptidase_M4		[M] Metallo peptidases				constitutive
PEP	3	Alteromonadales	PF01470	-13.29	-13.06	-13.16	-0.13	Peptidase_C15		[C] Cysteine peptidases				responsive
PEP	3	Alteromonadales	PF02016	-13.29	-13.08	-13.17	-0.12	Peptidase_S66		[S] Serine peptidases				constitutive
PEP	3	Alteromonadales	PF02557	-13.29	-12.57	-12.8	-0.49	VanY		[M] Metallo peptidases				responsive
PEP	3	Alteromonadales	PF02868	-13.29	-13.19	-13.25	-0.04	Peptidase_M4_C		[M] Metallo peptidases				constitutive
PEP	3	Alteromonadales	PF03412	-13.29	-13.08	-13.17	-0.12	Peptidase_C39		[C] Cysteine peptidases				constitutive
PEP	3	Alteromonadales	PF03734	-13.29	-13.2	-13.25	-0.03	YkuD		[C] Cysteine peptidases				constitutive
PEP	3	Alteromonadales	PF05343	-13.29	-12.02	-12.4	-0.88	Peptidase_M42		[M] Metallo peptidases				responsive
PEP	3	Alteromonadales	PF05547	-13.29	-13.01	-13.12	-0.17	Peptidase_M6		[M] Metallo peptidases				responsive
PEP	3	Alteromonadales	PF05569	-13.29	-12.65	-12.86	-0.43	Peptidase_M56		[M] Metallo peptidases				responsive
PEP	3	Alteromonadales	PF08291	-13.29	-13.27	-13.31	0.02	Peptidase_M15_3		[M] Metallo peptidases				constitutive
PEP	3	Alteromonadales	PF08453	-13.29	-13.27	-13.31	0.02	Peptidase_M9_N		[M] Metallo peptidases				constitutive
PEP	3	Alteromonadales	PF12385	-13.29	-13.22	-13.27	-0.02	Peptidase_C70		[C] Cysteine peptidases				constitutive
PEP	3	Flavobacteriales	PF00077	-12.88	-12.2	-12.44	-0.45	RVP		Unassigned				responsive
PEP	3	Flavobacteriales	PF00082	-11.49	-10.84	-11.29	-0.2	Peptidase_S8		[S] Serine peptidases				responsive
PEP	3	Flavobacteriales	PF00089	-11.61	-10.48	-10.99	-0.62	Trypsin		Unassigned				responsive
PEP	3	Flavobacteriales	PF00112	-13.17	-13.21	-13.28	0.12	Peptidase_C1		[C] Cysteine peptidases				constitutive
PEP	3	Flavobacteriales	PF00246	-11.94	-10.77	-11.23	-0.71	Peptidase_M14		[M] Metallo peptidases				responsive
PEP	3	Flavobacteriales	PF00326	-10.34	-8.67	-9.47	-0.87	Peptidase_S9		[S] Serine peptidases				responsive
PEP	3	Flavobacteriales	PF00450	-13.18	-12.79	-12.93	-0.25	Peptidase_S10		[S] Serine peptidases				responsive
PEP	3	Flavobacteriales	PF00557	-10.81	-10.24	-10.79	-0.02	Peptidase_M24		[M] Metallo peptidases				constitutive
PEP	3	Flavobacteriales	PF00574	-10.58	-10.22	-10.78	0.2	CLP_protease		[S] Serine peptidases				responsive
PEP	3	Flavobacteriales	PF00675	-11.73	-10.74	-11.21	-0.52	Peptidase_M16		[M] Metallo peptidases				responsive
PEP	3	Flavobacteriales	PF00717	-12.23	-11.27	-11.66	-0.57	Peptidase_S24		[S] Serine peptidases				responsive
PEP	3	Flavobacteriales	PF00814	-11.39	-11.22	-11.61	0.22	Peptidase_M22		[M] Metallo peptidases				responsive
PEP	3	Flavobacteriales	PF00883	-13.09	-13.29	-13.35	0.26	Peptidase_M17		[M] Metallo peptidases				responsive
PEP	3	Flavobacteriales	PF00930	-11.74	-10.69	-11.17	-0.57	DPPIV_N		[S] Serine peptidases				responsive
PEP	3	Flavobacteriales	PF01112	-12.36	-11.94	-12.22	-0.14	Asparaginase_2		Unassigned				responsive
PEP	3	Flavobacteriales	PF01244	-12.98	-12.5	-12.69	-0.28	Peptidase_M19		[M] Metallo peptidases				responsive
PEP	3	Flavobacteriales	PF01252	-11.24	-11.7	-12.02	0.77	Peptidase_A8		[A] Aspartic peptidases				responsive
PEP	3	Flavobacteriales	PF01343	-11.6	-12.25	-12.48	0.89	Peptidase_S49		[S] Serine peptidases				responsive
PEP	3	Flavobacteriales	PF01364	-12.29	-12.01	-12.28	-0.01	Peptidase_C25		[C] Cysteine peptidases				constitutive
PEP	3	Flavobacteriales	PF01427	-13.24	-12.85	-12.99	-0.25	Peptidase_M15		[M] Metallo peptidases				responsive
PEP	3	Flavobacteriales	PF01431	-12.58	-13.02	-13.13	0.54	Peptidase_M13		[M] Metallo peptidases				responsive
PEP	3	Flavobacteriales	PF01432	-12.19	-11.98	-12.25	0.06	Peptidase_M3		[M] Metallo peptidases				constitutive
PEP	3	Flavobacteriales	PF01433	-11.68	-10.28	-10.82	-0.86	Peptidase_M1		[M] Metallo peptidases				responsive
PEP	3	Flavobacteriales	PF01434	-8.97	-9.28	-9.98	1.01	Peptidase_M41		[M] Metallo peptidases				responsive
PEP	3	Flavobacteriales	PF01435	-12.96	-12.16	-12.4	-0.56	Peptidase_M48		[M] Metallo peptidases				responsive
PEP	3	Flavobacteriales	PF01546	-10.39	-9.85	-10.46	0.08	Peptidase_M20		[M] Metallo peptidases				constitutive
PEP	3	Flavobacteriales	PF01551	-10.21	-9.76	-10.39	0.18	Peptidase_M23		[M] Metallo peptidases				responsive
PEP	3	Flavobacteriales	PF01965	-9.47	-8.87	-9.64	0.17	DJ-1_PfpI		[C] Cysteine peptidases				constitutive
PEP	3	Flavobacteriales	PF01972	-12.07	-12.48	-12.68	0.6	SDH_sah		[S] Serine peptidases				responsive
PEP	3	Flavobacteriales	PF02016	-12.53	-12.46	-12.65	0.12	Peptidase_S66		[S] Serine peptidases				constitutive
PEP	3	Flavobacteriales	PF02128	-12.62	-12.56	-12.74	0.12	Peptidase_M36		[M] Metallo peptidases				constitutive
PEP	3	Flavobacteriales	PF02129	-12.77	-11.2	-11.6	-1.17	Peptidase_S15		[S] Serine peptidases				responsive
PEP	3	Flavobacteriales	PF02163	-10.83	-10.51	-11.02	0.19	Peptidase_M50		[M] Metallo peptidases				responsive
PEP	3	Flavobacteriales	PF02517	-11.62	-11.36	-11.73	0.11	CPBP		Unassigned				constitutive
PEP	3	Flavobacteriales	PF02557	-13.12	-13.14	-13.23	0.1	VanY		[M] Metallo peptidases				constitutive
PEP	3	Flavobacteriales	PF03051	-13.2	-13.24	-13.31	0.12	Peptidase_C1_2		[C] Cysteine peptidases				constitutive
PEP	3	Flavobacteriales	PF03571	-12.8	-12.63	-12.8	0	Peptidase_M49		[M] Metallo peptidases				constitutive
PEP	3	Flavobacteriales	PF03572	-10.93	-9.65	-10.3	-0.63	Peptidase_S41		[S] Serine peptidases				responsive
PEP	3	Flavobacteriales	PF03575	-13.01	-12.61	-12.78	-0.23	Peptidase_S51		[S] Serine peptidases				responsive
PEP	3	Flavobacteriales	PF04389	-10.67	-10.11	-10.69	0.02	Peptidase_M28		[M] Metallo peptidases				constitutive
PEP	3	Flavobacteriales	PF05193	-11.58	-10.49	-11	-0.58	Peptidase_M16_C		[M] Metallo peptidases				responsive
PEP	3	Flavobacteriales	PF05299	-13.11	-13.13	-13.22	0.1	Peptidase_M61		[M] Metallo peptidases				constitutive
PEP	3	Flavobacteriales	PF05343	-11.03	-10.6	-11.09	0.07	Peptidase_M42		[M] Metallo peptidases				constitutive
PEP	3	Flavobacteriales	PF05362	-8.66	-9.32	-10.01	1.35	Lon_C		[S] Serine peptidases				responsive
PEP	3	Flavobacteriales	PF05547	-13.15	-12.97	-13.09	-0.06	Peptidase_M6		[M] Metallo peptidases				constitutive
PEP	3	Flavobacteriales	PF05572	-11.99	-12.38	-12.59	0.6	Peptidase_M43		[M] Metallo peptidases				responsive
PEP	3	Flavobacteriales	PF05649	-11.91	-12.41	-12.62	0.7	Peptidase_M13_N		[M] Metallo peptidases				responsive
PEP	3	Flavobacteriales	PF07687	-9.45	-10.71	-11.18	1.73	M20_dimer		[M] Metallo peptidases				responsive
PEP	3	Flavobacteriales	PF07722	-9.36	-9.22	-9.93	0.58	Peptidase_C26		[C] Cysteine peptidases				responsive
PEP	3	Flavobacteriales	PF08291	-10.81	-11.46	-11.81	1	Peptidase_M15_3		[M] Metallo peptidases				responsive
PEP	3	Flavobacteriales	PF08386	-13.04	-12.2	-12.44	-0.61	Abhydrolase_4		Unassigned				responsive
PEP	3	Flavobacteriales	PF08530	-12.9	-12.24	-12.47	-0.43	PepX_C		[S] Serine peptidases				responsive
PEP	3	Flavobacteriales	PF09375	-11.86	-10.8	-11.26	-0.6	Peptidase_M75		[M] Metallo peptidases				responsive
PEP	3	Flavobacteriales	PF09471	-13.24	-13.22	-13.3	0.06	Peptidase_M64		[M] Metallo peptidases				constitutive
PEP	3	Flavobacteriales	PF10459	-12.33	-12.27	-12.5	0.18	Peptidase_S46		[S] Serine peptidases				responsive
PEP	3	Flavobacteriales	PF10502	-12.83	-12.13	-12.38	-0.45	Peptidase_S26		[S] Serine peptidases				responsive
PEP	3	Flavobacteriales	PF00656	-13.29	-13.11	-13.2	-0.08	Peptidase_C14		[C] Cysteine peptidases				constitutive
PEP	3	Flavobacteriales	PF00949	-13.29	-13.14	-13.23	-0.05	Peptidase_S7		[S] Serine peptidases				constitutive
PEP	3	Flavobacteriales	PF01447	-13.29	-13.14	-13.23	-0.06	Peptidase_M4		[M] Metallo peptidases				constitutive
PEP	3	Flavobacteriales	PF02113	-13.29	-13.22	-13.29	0.01	Peptidase_S13		[S] Serine peptidases				constitutive
PEP	3	Flavobacteriales	PF02868	-13.29	-13.1	-13.2	-0.09	Peptidase_M4_C		[M] Metallo peptidases				constitutive
PEP	3	Flavobacteriales	PF03411	-13.29	-13.24	-13.31	0.02	Peptidase_M74		[M] Metallo peptidases				constitutive
PEP	3	Flavobacteriales	PF03734	-13.29	-12.99	-13.11	-0.18	YkuD		[C] Cysteine peptidases				responsive
PEP	3	Flavobacteriales	PF04586	-13.29	-13.24	-13.32	0.03	Peptidase_S78		[S] Serine peptidases				constitutive
PEP	3	Flavobacteriales	PF05569	-13.29	-12.92	-13.04	-0.24	Peptidase_M56		[M] Metallo peptidases				responsive
PEP	3	Cellvibrionales	PF00082	-11.47	-11.88	-11.99	0.51	Peptidase_S8		[S] Serine peptidases				responsive
PEP	3	Cellvibrionales	PF00089	-11.69	-11.24	-11.41	-0.28	Trypsin		Unassigned				responsive
PEP	3	Cellvibrionales	PF00246	-12.91	-12.74	-12.76	-0.15	Peptidase_M14		[M] Metallo peptidases				responsive
PEP	3	Cellvibrionales	PF00326	-11.31	-10.4	-10.66	-0.64	Peptidase_S9		[S] Serine peptidases				responsive
PEP	3	Cellvibrionales	PF00557	-10.5	-10.26	-10.53	0.04	Peptidase_M24		[M] Metallo peptidases				constitutive
PEP	3	Cellvibrionales	PF00574	-9.52	-9.04	-9.44	-0.08	CLP_protease		[S] Serine peptidases				constitutive
PEP	3	Cellvibrionales	PF00675	-11.92	-12.03	-12.13	0.2	Peptidase_M16		[M] Metallo peptidases				responsive
PEP	3	Cellvibrionales	PF00717	-10.68	-10.33	-10.6	-0.08	Peptidase_S24		[S] Serine peptidases				constitutive
PEP	3	Cellvibrionales	PF00768	-10.89	-11.28	-11.45	0.56	Peptidase_S11		[S] Serine peptidases				responsive
PEP	3	Cellvibrionales	PF00814	-10.8	-10.97	-11.17	0.37	Peptidase_M22		[M] Metallo peptidases				responsive
PEP	3	Cellvibrionales	PF00883	-10.92	-11.11	-11.3	0.38	Peptidase_M17		[M] Metallo peptidases				responsive
PEP	3	Cellvibrionales	PF00930	-11.66	-11.65	-11.78	0.12	DPPIV_N		[S] Serine peptidases				constitutive
PEP	3	Cellvibrionales	PF01112	-13.21	-13.15	-13.13	-0.08	Asparaginase_2		Unassigned				constitutive
PEP	3	Cellvibrionales	PF01244	-12.51	-11.43	-11.58	-0.93	Peptidase_M19		[M] Metallo peptidases				responsive
PEP	3	Cellvibrionales	PF01252	-11.34	-11.03	-11.23	-0.11	Peptidase_A8		[A] Aspartic peptidases				constitutive
PEP	3	Cellvibrionales	PF01343	-10.1	-8.95	-9.36	-0.75	Peptidase_S49		[S] Serine peptidases				responsive
PEP	3	Cellvibrionales	PF01401	-13.15	-13.23	-13.2	0.05	Peptidase_M2		[M] Metallo peptidases				constitutive
PEP	3	Cellvibrionales	PF01431	-13.22	-13.23	-13.2	-0.02	Peptidase_M13		[M] Metallo peptidases				constitutive
PEP	3	Cellvibrionales	PF01432	-13.26	-13.12	-13.1	-0.16	Peptidase_M3		[M] Metallo peptidases				responsive
PEP	3	Cellvibrionales	PF01433	-11.93	-12.03	-12.13	0.19	Peptidase_M1		[M] Metallo peptidases				responsive
PEP	3	Cellvibrionales	PF01434	-8.73	-9.91	-10.22	1.49	Peptidase_M41		[M] Metallo peptidases				responsive
PEP	3	Cellvibrionales	PF01435	-11.87	-11.49	-11.64	-0.24	Peptidase_M48		[M] Metallo peptidases				responsive
PEP	3	Cellvibrionales	PF01478	-12.83	-12.8	-12.81	-0.02	Peptidase_A24		[A] Aspartic peptidases				constitutive
PEP	3	Cellvibrionales	PF01546	-12.12	-11.45	-11.6	-0.52	Peptidase_M20		[M] Metallo peptidases				responsive
PEP	3	Cellvibrionales	PF01551	-10.75	-10.57	-10.81	0.06	Peptidase_M23		[M] Metallo peptidases				constitutive
PEP	3	Cellvibrionales	PF01965	-12.04	-11.28	-11.45	-0.59	DJ-1_PfpI		[C] Cysteine peptidases				responsive
PEP	3	Cellvibrionales	PF01972	-10.84	-9.31	-9.69	-1.16	SDH_sah		[S] Serine peptidases				responsive
PEP	3	Cellvibrionales	PF02016	-13.07	-12.98	-12.98	-0.09	Peptidase_S66		[S] Serine peptidases				constitutive
PEP	3	Cellvibrionales	PF02074	-13.22	-13.08	-13.07	-0.15	Peptidase_M32		[M] Metallo peptidases				responsive
PEP	3	Cellvibrionales	PF02113	-13.17	-13.23	-13.2	0.02	Peptidase_S13		[S] Serine peptidases				constitutive
PEP	3	Cellvibrionales	PF02127	-10.69	-11.46	-11.61	0.92	Peptidase_M18		[M] Metallo peptidases				responsive
PEP	3	Cellvibrionales	PF02129	-12.09	-11.25	-11.42	-0.67	Peptidase_S15		[S] Serine peptidases				responsive
PEP	3	Cellvibrionales	PF02163	-11.44	-10.93	-11.14	-0.3	Peptidase_M50		[M] Metallo peptidases				responsive
PEP	3	Cellvibrionales	PF02517	-13.01	-12.95	-12.95	-0.06	CPBP		Unassigned				constitutive
PEP	3	Cellvibrionales	PF02557	-12.26	-12.64	-12.67	0.41	VanY		[M] Metallo peptidases				responsive
PEP	3	Cellvibrionales	PF02789	-11.36	-11.53	-11.67	0.31	Peptidase_M17_N		[M] Metallo peptidases				responsive
PEP	3	Cellvibrionales	PF03412	-13.25	-13.29	-13.25	0.01	Peptidase_C39		[C] Cysteine peptidases				constitutive
PEP	3	Cellvibrionales	PF03572	-11.99	-11.62	-11.76	-0.23	Peptidase_S41		[S] Serine peptidases				responsive
PEP	3	Cellvibrionales	PF03576	-13.18	-13.04	-13.03	-0.15	Peptidase_S58		[S] Serine peptidases				responsive
PEP	3	Cellvibrionales	PF04151	-11.37	-12.33	-12.39	1.02	PPC		Unassigned				responsive
PEP	3	Cellvibrionales	PF04389	-13.15	-12.77	-12.78	-0.37	Peptidase_M28		[M] Metallo peptidases				responsive
PEP	3	Cellvibrionales	PF05193	-11.63	-11.6	-11.74	0.11	Peptidase_M16_C		[M] Metallo peptidases				constitutive
PEP	3	Cellvibrionales	PF05343	-11.52	-11.86	-11.97	0.45	Peptidase_M42		[M] Metallo peptidases				responsive
PEP	3	Cellvibrionales	PF05362	-8.86	-9.91	-10.22	1.36	Lon_C		[S] Serine peptidases				responsive
PEP	3	Cellvibrionales	PF05547	-13.23	-13.26	-13.22	-0.01	Peptidase_M6		[M] Metallo peptidases				constitutive
PEP	3	Cellvibrionales	PF05577	-13.24	-13.16	-13.14	-0.11	Peptidase_S28		[S] Serine peptidases				constitutive
PEP	3	Cellvibrionales	PF05649	-13.12	-13.18	-13.16	0.04	Peptidase_M13_N		[M] Metallo peptidases				constitutive
PEP	3	Cellvibrionales	PF06750	-12.82	-12.7	-12.72	-0.09	DiS_P_DiS		[A] Aspartic peptidases				constitutive
PEP	3	Cellvibrionales	PF07687	-12.05	-11.54	-11.68	-0.37	M20_dimer		[M] Metallo peptidases				responsive
PEP	3	Cellvibrionales	PF07722	-9.22	-9.09	-9.48	0.26	Peptidase_C26		[C] Cysteine peptidases				responsive
PEP	3	Cellvibrionales	PF08367	-11.72	-11.96	-12.06	0.33	M16C_assoc		[M] Metallo peptidases				responsive
PEP	3	Cellvibrionales	PF08386	-13	-12.6	-12.64	-0.36	Abhydrolase_4		Unassigned				responsive
PEP	3	Cellvibrionales	PF08496	-11.47	-11.57	-11.71	0.24	Peptidase_S49_N		[S] Serine peptidases				responsive
PEP	3	Cellvibrionales	PF08548	-12.06	-12.88	-12.89	0.83	Peptidase_M10_C		[M] Metallo peptidases				responsive
PEP	3	Cellvibrionales	PF09375	-12.87	-12.46	-12.51	-0.36	Peptidase_M75		[M] Metallo peptidases				responsive
PEP	3	Cellvibrionales	PF09471	-13.12	-12.71	-12.73	-0.39	Peptidase_M64		[M] Metallo peptidases				responsive
PEP	3	Cellvibrionales	PF10459	-12.7	-12.25	-12.32	-0.38	Peptidase_S46		[S] Serine peptidases				responsive
PEP	3	Cellvibrionales	PF10502	-11.84	-11.38	-11.54	-0.29	Peptidase_S26		[S] Serine peptidases				responsive
PEP	3	Cellvibrionales	PF05299	-13.29	-13.23	-13.2	-0.08	Peptidase_M61		[M] Metallo peptidases				constitutive
PEP	3	Saprospirales	PF00082	-10.8	-9.53	-10.09	-0.72	Peptidase_S8		[S] Serine peptidases				responsive
PEP	3	Saprospirales	PF00089	-9.5	-8.88	-9.49	-0.01	Trypsin		Unassigned				constitutive
PEP	3	Saprospirales	PF00112	-7.89	-9.66	-10.21	2.32	Peptidase_C1		[C] Cysteine peptidases				responsive
PEP	3	Saprospirales	PF00246	-12	-12	-12.37	0.37	Peptidase_M14		[M] Metallo peptidases				responsive
PEP	3	Saprospirales	PF00326	-12.29	-10.31	-10.81	-1.48	Peptidase_S9		[S] Serine peptidases				responsive
PEP	3	Saprospirales	PF00557	-8.16	-7.45	-8.16	0	Peptidase_M24		[M] Metallo peptidases				constitutive
PEP	3	Saprospirales	PF00574	-9.5	-8.7	-9.32	-0.19	CLP_protease		[S] Serine peptidases				responsive
PEP	3	Saprospirales	PF00656	-7.86	-7.99	-8.66	0.79	Peptidase_C14		[C] Cysteine peptidases				responsive
PEP	3	Saprospirales	PF00717	-11.61	-9.67	-10.22	-1.39	Peptidase_S24		[S] Serine peptidases				responsive
PEP	3	Saprospirales	PF00814	-10.14	-9.76	-10.3	0.16	Peptidase_M22		[M] Metallo peptidases				constitutive
PEP	3	Saprospirales	PF00930	-10.4	-9.43	-9.99	-0.41	DPPIV_N		[S] Serine peptidases				responsive
PEP	3	Saprospirales	PF00949	-8.88	-11.18	-11.62	2.73	Peptidase_S7		[S] Serine peptidases				responsive
PEP	3	Saprospirales	PF01343	-12.14	-9.81	-10.35	-1.78	Peptidase_S49		[S] Serine peptidases				responsive
PEP	3	Saprospirales	PF01364	-11.2	-11.01	-11.46	0.26	Peptidase_C25		[C] Cysteine peptidases				constitutive
PEP	3	Saprospirales	PF01433	-10.3	-10.1	-10.62	0.32	Peptidase_M1		[M] Metallo peptidases				responsive
PEP	3	Saprospirales	PF01434	-9.62	-8.97	-9.57	-0.05	Peptidase_M41		[M] Metallo peptidases				constitutive
PEP	3	Saprospirales	PF01435	-11.62	-11.59	-11.99	0.38	Peptidase_M48		[M] Metallo peptidases				responsive
PEP	3	Saprospirales	PF01546	-10.49	-10.51	-11	0.51	Peptidase_M20		[M] Metallo peptidases				responsive
PEP	3	Saprospirales	PF01551	-10.58	-9.63	-10.18	-0.4	Peptidase_M23		[M] Metallo peptidases				responsive
PEP	3	Saprospirales	PF01650	-8.63	-8.37	-9.02	0.39	Peptidase_C13		[C] Cysteine peptidases				responsive
PEP	3	Saprospirales	PF01972	-12.14	-10.34	-10.84	-1.3	SDH_sah		[S] Serine peptidases				responsive
PEP	3	Saprospirales	PF02073	-12.71	-11.94	-12.33	-0.38	Peptidase_M29		[M] Metallo peptidases				responsive
PEP	3	Saprospirales	PF02128	-10.57	-12.03	-12.4	1.83	Peptidase_M36		[M] Metallo peptidases				responsive
PEP	3	Saprospirales	PF02163	-10.5	-10.12	-10.64	0.14	Peptidase_M50		[M] Metallo peptidases				constitutive
PEP	3	Saprospirales	PF03051	-7.99	-9.77	-10.31	2.33	Peptidase_C1_2		[C] Cysteine peptidases				responsive
PEP	3	Saprospirales	PF03572	-10.48	-9.55	-10.11	-0.37	Peptidase_S41		[S] Serine peptidases				responsive
PEP	3	Saprospirales	PF04389	-11.27	-10.41	-10.91	-0.36	Peptidase_M28		[M] Metallo peptidases				responsive
PEP	3	Saprospirales	PF05193	-11.73	-10.27	-10.77	-0.96	Peptidase_M16_C		[M] Metallo peptidases				responsive
PEP	3	Saprospirales	PF05343	-11.19	-10.35	-10.85	-0.34	Peptidase_M42		[M] Metallo peptidases				responsive
PEP	3	Saprospirales	PF05362	-11.12	-11.21	-11.65	0.53	Lon_C		[S] Serine peptidases				responsive
PEP	3	Saprospirales	PF05547	-10.55	-12.11	-12.48	1.92	Peptidase_M6		[M] Metallo peptidases				responsive
PEP	3	Saprospirales	PF05572	-11.01	-11.53	-11.94	0.93	Peptidase_M43		[M] Metallo peptidases				responsive
PEP	3	Saprospirales	PF07687	-10.71	-11.43	-11.85	1.15	M20_dimer		[M] Metallo peptidases				responsive
PEP	3	Saprospirales	PF07722	-10.88	-10.38	-10.88	0	Peptidase_C26		[C] Cysteine peptidases				constitutive
PEP	3	Saprospirales	PF09375	-10.21	-10.7	-11.17	0.96	Peptidase_M75		[M] Metallo peptidases				responsive
PEP	3	Saprospirales	PF10459	-12.35	-11.25	-11.68	-0.67	Peptidase_S46		[S] Serine peptidases				responsive
PEP	3	Saprospirales	PF10502	-12.46	-11.12	-11.56	-0.9	Peptidase_S26		[S] Serine peptidases				responsive
PEP	3	Saprospirales	PF00675	-13.29	-11.64	-12.04	-1.24	Peptidase_M16		[M] Metallo peptidases				responsive
PEP	3	Saprospirales	PF01244	-13.29	-12.27	-12.63	-0.66	Peptidase_M19		[M] Metallo peptidases				responsive
PEP	3	Saprospirales	PF01252	-13.29	-12.19	-12.55	-0.74	Peptidase_A8		[A] Aspartic peptidases				responsive
PEP	3	Saprospirales	PF02113	-13.29	-11.59	-12	-1.29	Peptidase_S13		[S] Serine peptidases				responsive
PEP	3	Saprospirales	PF02129	-13.29	-11.61	-12.02	-1.27	Peptidase_S15		[S] Serine peptidases				responsive
PEP	3	Saprospirales	PF02517	-13.29	-12.73	-13.05	-0.23	CPBP		Unassigned				responsive
PEP	3	Saprospirales	PF02557	-13.29	-12.02	-12.4	-0.89	VanY		[M] Metallo peptidases				responsive
PEP	3	Pelagibacterales	PF00089	-10.83	-9.64	-10.74	-0.09	Trypsin		Unassigned				constitutive
PEP	3	Pelagibacterales	PF00326	-12.72	-11.65	-12.26	-0.46	Peptidase_S9		[S] Serine peptidases				responsive
PEP	3	Pelagibacterales	PF00557	-12.01	-11.28	-11.98	-0.03	Peptidase_M24		[M] Metallo peptidases				constitutive
PEP	3	Pelagibacterales	PF00574	-12.03	-11.54	-12.18	0.15	CLP_protease		[S] Serine peptidases				responsive
PEP	3	Pelagibacterales	PF00675	-13.02	-10.81	-11.63	-1.39	Peptidase_M16		[M] Metallo peptidases				responsive
PEP	3	Pelagibacterales	PF00717	-11.37	-10.58	-11.45	0.08	Peptidase_S24		[S] Serine peptidases				responsive
PEP	3	Pelagibacterales	PF00768	-12.45	-11.79	-12.37	-0.09	Peptidase_S11		[S] Serine peptidases				constitutive
PEP	3	Pelagibacterales	PF00814	-13.08	-11.78	-12.36	-0.72	Peptidase_M22		[M] Metallo peptidases				responsive
PEP	3	Pelagibacterales	PF00883	-10.78	-10.1	-11.09	0.31	Peptidase_M17		[M] Metallo peptidases				responsive
PEP	3	Pelagibacterales	PF00930	-12.97	-12.76	-13.09	0.12	DPPIV_N		[S] Serine peptidases				responsive
PEP	3	Pelagibacterales	PF01244	-12.52	-12.35	-12.79	0.26	Peptidase_M19		[M] Metallo peptidases				responsive
PEP	3	Pelagibacterales	PF01343	-11.78	-11.68	-12.28	0.5	Peptidase_S49		[S] Serine peptidases				responsive
PEP	3	Pelagibacterales	PF01434	-8.53	-7.57	-9.18	0.65	Peptidase_M41		[M] Metallo peptidases				responsive
PEP	3	Pelagibacterales	PF01435	-12.86	-12.11	-12.6	-0.26	Peptidase_M48		[M] Metallo peptidases				responsive
PEP	3	Pelagibacterales	PF01546	-11.86	-11.38	-12.05	0.19	Peptidase_M20		[M] Metallo peptidases				responsive
PEP	3	Pelagibacterales	PF01551	-12.77	-11.87	-12.42	-0.35	Peptidase_M23		[M] Metallo peptidases				responsive
PEP	3	Pelagibacterales	PF01965	-13.18	-12.48	-12.88	-0.3	DJ-1_PfpI		[C] Cysteine peptidases				responsive
PEP	3	Pelagibacterales	PF01972	-12.48	-12.53	-12.92	0.44	SDH_sah		[S] Serine peptidases				responsive
PEP	3	Pelagibacterales	PF02129	-12.52	-12.16	-12.65	0.12	Peptidase_S15		[S] Serine peptidases				responsive
PEP	3	Pelagibacterales	PF02163	-11.77	-11.91	-12.45	0.68	Peptidase_M50		[M] Metallo peptidases				responsive
PEP	3	Pelagibacterales	PF02907	-12.99	-12.98	-13.26	0.27	Peptidase_S29		[S] Serine peptidases				responsive
PEP	3	Pelagibacterales	PF03572	-11.98	-11.54	-12.18	0.19	Peptidase_S41		[S] Serine peptidases				responsive
PEP	3	Pelagibacterales	PF04389	-12.82	-12.7	-13.05	0.23	Peptidase_M28		[M] Metallo peptidases				responsive
PEP	3	Pelagibacterales	PF05193	-13.02	-11.24	-11.95	-1.07	Peptidase_M16_C		[M] Metallo peptidases				responsive
PEP	3	Pelagibacterales	PF05362	-9.96	-8.54	-9.91	-0.05	Lon_C		[S] Serine peptidases				constitutive
PEP	3	Pelagibacterales	PF07687	-12.6	-12.11	-12.61	0.01	M20_dimer		[M] Metallo peptidases				constitutive
PEP	3	Pelagibacterales	PF07722	-11.92	-12.24	-12.71	0.79	Peptidase_C26		[C] Cysteine peptidases				responsive
PEP	3	Pelagibacterales	PF01478	-13.29	-12.98	-13.26	-0.03	Peptidase_A24		[A] Aspartic peptidases				constitutive
PEP	3	Pelagibacterales	PF03575	-13.29	-12.63	-13	-0.29	Peptidase_S51		[S] Serine peptidases				responsive
PEP	3	Pelagibacterales	PF03734	-13.29	-12.96	-13.24	-0.04	YkuD		[C] Cysteine peptidases				constitutive
PEP	3	Pelagibacterales	PF06750	-13.29	-13.09	-13.35	0.06	DiS_P_DiS		[A] Aspartic peptidases				constitutive
PEP	3	Pelagibacterales	PF10459	-13.29	-13.15	-13.39	0.1	Peptidase_S46		[S] Serine peptidases				responsive
PEP	5	Alteromonadales	PF00026	-13.2	-13.22	-13.13	-0.07	Asp		Unassigned				constitutive
PEP	5	Alteromonadales	PF00077	-13.09	-13.29	-13.19	0.1	RVP		Unassigned				constitutive
PEP	5	Alteromonadales	PF00082	-11.45	-10.91	-11.36	-0.09	Peptidase_S8		[S] Serine peptidases				constitutive
PEP	5	Alteromonadales	PF00089	-12.29	-11.63	-11.91	-0.38	Trypsin		Unassigned				responsive
PEP	5	Alteromonadales	PF00246	-12.34	-11.94	-12.15	-0.2	Peptidase_M14		[M] Metallo peptidases				responsive
PEP	5	Alteromonadales	PF00326	-9.75	-10.99	-11.41	1.66	Peptidase_S9		[S] Serine peptidases				responsive
PEP	5	Alteromonadales	PF00413	-13.07	-13.29	-13.19	0.11	Peptidase_M10		[M] Metallo peptidases				constitutive
PEP	5	Alteromonadales	PF00557	-11.32	-10.61	-11.12	-0.2	Peptidase_M24		[M] Metallo peptidases				responsive
PEP	5	Alteromonadales	PF00574	-11.28	-11.21	-11.59	0.3	CLP_protease		[S] Serine peptidases				responsive
PEP	5	Alteromonadales	PF00675	-12.08	-12.35	-12.47	0.39	Peptidase_M16		[M] Metallo peptidases				responsive
PEP	5	Alteromonadales	PF00717	-11.64	-10.66	-11.16	-0.48	Peptidase_S24		[S] Serine peptidases				responsive
PEP	5	Alteromonadales	PF00768	-11.92	-12.01	-12.2	0.28	Peptidase_S11		[S] Serine peptidases				responsive
PEP	5	Alteromonadales	PF00814	-12.17	-11.52	-11.83	-0.34	Peptidase_M22		[M] Metallo peptidases				responsive
PEP	5	Alteromonadales	PF00883	-11.06	-11.03	-11.45	0.38	Peptidase_M17		[M] Metallo peptidases				responsive
PEP	5	Alteromonadales	PF00930	-11.83	-10.87	-11.32	-0.5	DPPIV_N		[S] Serine peptidases				responsive
PEP	5	Alteromonadales	PF01112	-12.98	-13.09	-13.04	0.06	Asparaginase_2		Unassigned				constitutive
PEP	5	Alteromonadales	PF01252	-12.16	-11.6	-11.89	-0.27	Peptidase_A8		[A] Aspartic peptidases				responsive
PEP	5	Alteromonadales	PF01343	-11.8	-11.35	-11.69	-0.11	Peptidase_S49		[S] Serine peptidases				responsive
PEP	5	Alteromonadales	PF01401	-13.18	-13	-12.96	-0.21	Peptidase_M2		[M] Metallo peptidases				responsive
PEP	5	Alteromonadales	PF01431	-12.37	-12.48	-12.57	0.2	Peptidase_M13		[M] Metallo peptidases				responsive
PEP	5	Alteromonadales	PF01432	-10.58	-12.32	-12.45	1.87	Peptidase_M3		[M] Metallo peptidases				responsive
PEP	5	Alteromonadales	PF01433	-11.47	-11.93	-12.14	0.67	Peptidase_M1		[M] Metallo peptidases				responsive
PEP	5	Alteromonadales	PF01434	-11.26	-10.87	-11.32	0.06	Peptidase_M41		[M] Metallo peptidases				constitutive
PEP	5	Alteromonadales	PF01435	-12.36	-11.8	-12.04	-0.32	Peptidase_M48		[M] Metallo peptidases				responsive
PEP	5	Alteromonadales	PF01478	-13.06	-12.96	-12.94	-0.12	Peptidase_A24		[A] Aspartic peptidases				responsive
PEP	5	Alteromonadales	PF01546	-11.47	-11.33	-11.68	0.21	Peptidase_M20		[M] Metallo peptidases				responsive
PEP	5	Alteromonadales	PF01551	-11.75	-10.1	-10.73	-1.02	Peptidase_M23		[M] Metallo peptidases				responsive
PEP	5	Alteromonadales	PF01965	-12.41	-12.12	-12.29	-0.13	DJ-1_PfpI		[C] Cysteine peptidases				responsive
PEP	5	Alteromonadales	PF01972	-13.15	-12.44	-12.53	-0.62	SDH_sah		[S] Serine peptidases				responsive
PEP	5	Alteromonadales	PF02127	-12.44	-13.29	-13.19	0.75	Peptidase_M18		[M] Metallo peptidases				responsive
PEP	5	Alteromonadales	PF02128	-12.9	-12.97	-12.94	0.04	Peptidase_M36		[M] Metallo peptidases				constitutive
PEP	5	Alteromonadales	PF02129	-10.37	-11.41	-11.74	1.37	Peptidase_S15		[S] Serine peptidases				responsive
PEP	5	Alteromonadales	PF02163	-12.78	-11.61	-11.9	-0.88	Peptidase_M50		[M] Metallo peptidases				responsive
PEP	5	Alteromonadales	PF02557	-12.72	-12.91	-12.9	0.17	VanY		[M] Metallo peptidases				constitutive
PEP	5	Alteromonadales	PF02789	-11.86	-11.66	-11.93	0.07	Peptidase_M17_N		[M] Metallo peptidases				constitutive
PEP	5	Alteromonadales	PF03572	-12.2	-10.95	-11.38	-0.82	Peptidase_S41		[S] Serine peptidases				responsive
PEP	5	Alteromonadales	PF03575	-12.86	-12.51	-12.59	-0.27	Peptidase_S51		[S] Serine peptidases				responsive
PEP	5	Alteromonadales	PF04389	-12.37	-11.44	-11.76	-0.61	Peptidase_M28		[M] Metallo peptidases				responsive
PEP	5	Alteromonadales	PF05193	-11.43	-12.36	-12.47	1.04	Peptidase_M16_C		[M] Metallo peptidases				responsive
PEP	5	Alteromonadales	PF05299	-13.12	-12.95	-12.93	-0.19	Peptidase_M61		[M] Metallo peptidases				responsive
PEP	5	Alteromonadales	PF05362	-11.81	-11.53	-11.83	0.02	Lon_C		[S] Serine peptidases				constitutive
PEP	5	Alteromonadales	PF05572	-12.54	-13.26	-13.17	0.63	Peptidase_M43		[M] Metallo peptidases				responsive
PEP	5	Alteromonadales	PF05649	-11.38	-12.28	-12.41	1.03	Peptidase_M13_N		[M] Metallo peptidases				responsive
PEP	5	Alteromonadales	PF06750	-13.06	-13.02	-12.98	-0.08	DiS_P_DiS		[A] Aspartic peptidases				constitutive
PEP	5	Alteromonadales	PF07687	-11.92	-11.66	-11.93	0.02	M20_dimer		[M] Metallo peptidases				constitutive
PEP	5	Alteromonadales	PF07722	-9.68	-9.58	-10.33	0.65	Peptidase_C26		[C] Cysteine peptidases				responsive
PEP	5	Alteromonadales	PF08291	-12.66	-13.29	-13.19	0.53	Peptidase_M15_3		[M] Metallo peptidases				responsive
PEP	5	Alteromonadales	PF08386	-13.02	-12.92	-12.9	-0.12	Abhydrolase_4		Unassigned				responsive
PEP	5	Alteromonadales	PF08496	-12.26	-12.06	-12.24	-0.02	Peptidase_S49_N		[S] Serine peptidases				constitutive
PEP	5	Alteromonadales	PF08548	-13.03	-13.24	-13.15	0.13	Peptidase_M10_C		[M] Metallo peptidases				constitutive
PEP	5	Alteromonadales	PF09375	-13.12	-12.91	-12.89	-0.22	Peptidase_M75		[M] Metallo peptidases				responsive
PEP	5	Alteromonadales	PF10459	-11.73	-12.88	-12.87	1.14	Peptidase_S46		[S] Serine peptidases				responsive
PEP	5	Alteromonadales	PF10502	-11.95	-11.22	-11.59	-0.36	Peptidase_S26		[S] Serine peptidases				responsive
PEP	5	Alteromonadales	PF12404	-12.95	-12.55	-12.62	-0.34	DUF3663		[U] Unknown catalytic type				responsive
PEP	5	Alteromonadales	PF00112	-13.29	-13.26	-13.17	-0.12	Peptidase_C1		[C] Cysteine peptidases				responsive
PEP	5	Alteromonadales	PF00450	-13.29	-13.04	-13	-0.29	Peptidase_S10		[S] Serine peptidases				responsive
PEP	5	Alteromonadales	PF00656	-13.29	-13.26	-13.17	-0.12	Peptidase_C14		[C] Cysteine peptidases				responsive
PEP	5	Alteromonadales	PF01136	-13.29	-13.22	-13.13	-0.15	Peptidase_U32		[U] Unknown catalytic type				responsive
PEP	5	Alteromonadales	PF01244	-13.29	-12.94	-12.92	-0.36	Peptidase_M19		[M] Metallo peptidases				responsive
PEP	5	Alteromonadales	PF01421	-13.29	-13.26	-13.16	-0.12	Reprolysin		Unassigned				responsive
PEP	5	Alteromonadales	PF01447	-13.29	-13.24	-13.15	-0.14	Peptidase_M4		[M] Metallo peptidases				responsive
PEP	5	Alteromonadales	PF01470	-13.29	-13.26	-13.17	-0.12	Peptidase_C15		[C] Cysteine peptidases				responsive
PEP	5	Alteromonadales	PF01750	-13.29	-13.15	-13.08	-0.21	HycI		Unassigned				responsive
PEP	5	Alteromonadales	PF01828	-13.29	-13.21	-13.13	-0.16	Peptidase_A4		[A] Aspartic peptidases				responsive
PEP	5	Alteromonadales	PF02016	-13.29	-13.2	-13.12	-0.17	Peptidase_S66		[S] Serine peptidases				responsive
PEP	5	Alteromonadales	PF02517	-13.29	-12.99	-12.96	-0.33	CPBP		Unassigned				responsive
PEP	5	Alteromonadales	PF02868	-13.29	-13.26	-13.17	-0.12	Peptidase_M4_C		[M] Metallo peptidases				responsive
PEP	5	Alteromonadales	PF03412	-13.29	-13.07	-13.02	-0.27	Peptidase_C39		[C] Cysteine peptidases				responsive
PEP	5	Alteromonadales	PF03571	-13.29	-13.02	-12.98	-0.3	Peptidase_M49		[M] Metallo peptidases				responsive
PEP	5	Alteromonadales	PF03734	-13.29	-13.26	-13.17	-0.12	YkuD		[C] Cysteine peptidases				responsive
PEP	5	Alteromonadales	PF04151	-13.29	-12.66	-12.71	-0.58	PPC		Unassigned				responsive
PEP	5	Alteromonadales	PF05343	-13.29	-12.66	-12.7	-0.58	Peptidase_M42		[M] Metallo peptidases				responsive
PEP	5	Alteromonadales	PF05547	-13.29	-13.12	-13.06	-0.23	Peptidase_M6		[M] Metallo peptidases				responsive
PEP	5	Alteromonadales	PF05569	-13.29	-13.09	-13.03	-0.25	Peptidase_M56		[M] Metallo peptidases				responsive
PEP	5	Alteromonadales	PF12385	-13.29	-13.18	-13.1	-0.18	Peptidase_C70		[C] Cysteine peptidases				responsive
PEP	5	Rhodobacterales	PF00026	-13.1	-13.29	-13.62	0.52	Asp		Unassigned				responsive
PEP	5	Rhodobacterales	PF00082	-12.98	-12.92	-13.22	0.24	Peptidase_S8		[S] Serine peptidases				responsive
PEP	5	Rhodobacterales	PF00089	-10.31	-10.32	-10.39	0.09	Trypsin		Unassigned				constitutive
PEP	5	Rhodobacterales	PF00326	-11.56	-10.7	-10.81	-0.75	Peptidase_S9		[S] Serine peptidases				responsive
PEP	5	Rhodobacterales	PF00450	-13.05	-13.21	-13.53	0.48	Peptidase_S10		[S] Serine peptidases				responsive
PEP	5	Rhodobacterales	PF00557	-11.45	-10.09	-10.14	-1.31	Peptidase_M24		[M] Metallo peptidases				responsive
PEP	5	Rhodobacterales	PF00574	-10.19	-10.1	-10.15	-0.04	CLP_protease		[S] Serine peptidases				constitutive
PEP	5	Rhodobacterales	PF00675	-10.35	-10.71	-10.81	0.46	Peptidase_M16		[M] Metallo peptidases				responsive
PEP	5	Rhodobacterales	PF00717	-10.38	-10.51	-10.6	0.22	Peptidase_S24		[S] Serine peptidases				constitutive
PEP	5	Rhodobacterales	PF00768	-11.61	-10.98	-11.11	-0.51	Peptidase_S11		[S] Serine peptidases				responsive
PEP	5	Rhodobacterales	PF00814	-11.82	-11.38	-11.54	-0.28	Peptidase_M22		[M] Metallo peptidases				responsive
PEP	5	Rhodobacterales	PF00883	-9.01	-11.15	-11.3	2.28	Peptidase_M17		[M] Metallo peptidases				responsive
PEP	5	Rhodobacterales	PF00930	-11.79	-11.8	-12	0.21	DPPIV_N		[S] Serine peptidases				constitutive
PEP	5	Rhodobacterales	PF01244	-12.14	-11.87	-12.08	-0.06	Peptidase_M19		[M] Metallo peptidases				constitutive
PEP	5	Rhodobacterales	PF01252	-13.18	-12.27	-12.51	-0.67	Peptidase_A8		[A] Aspartic peptidases				responsive
PEP	5	Rhodobacterales	PF01343	-11.1	-10.93	-11.06	-0.04	Peptidase_S49		[S] Serine peptidases				constitutive
PEP	5	Rhodobacterales	PF01431	-13.14	-13	-13.31	0.17	Peptidase_M13		[M] Metallo peptidases				constitutive
PEP	5	Rhodobacterales	PF01432	-10.92	-11.28	-11.43	0.51	Peptidase_M3		[M] Metallo peptidases				responsive
PEP	5	Rhodobacterales	PF01433	-12.86	-12.31	-12.55	-0.31	Peptidase_M1		[M] Metallo peptidases				responsive
PEP	5	Rhodobacterales	PF01434	-9.65	-10.11	-10.17	0.52	Peptidase_M41		[M] Metallo peptidases				responsive
PEP	5	Rhodobacterales	PF01435	-8.16	-8.31	-8.2	0.04	Peptidase_M48		[M] Metallo peptidases				constitutive
PEP	5	Rhodobacterales	PF01546	-10.05	-9.58	-9.58	-0.46	Peptidase_M20		[M] Metallo peptidases				responsive
PEP	5	Rhodobacterales	PF01551	-9.53	-10.42	-10.49	0.96	Peptidase_M23		[M] Metallo peptidases				responsive
PEP	5	Rhodobacterales	PF01965	-9.05	-9.81	-9.83	0.78	DJ-1_PfpI		[C] Cysteine peptidases				responsive
PEP	5	Rhodobacterales	PF01972	-11.87	-11.42	-11.58	-0.28	SDH_sah		[S] Serine peptidases				responsive
PEP	5	Rhodobacterales	PF02073	-13.23	-12.52	-12.79	-0.44	Peptidase_M29		[M] Metallo peptidases				responsive
PEP	5	Rhodobacterales	PF02074	-12.91	-11.79	-11.98	-0.93	Peptidase_M32		[M] Metallo peptidases				responsive
PEP	5	Rhodobacterales	PF02113	-13.23	-12.34	-12.58	-0.65	Peptidase_S13		[S] Serine peptidases				responsive
PEP	5	Rhodobacterales	PF02129	-12.03	-11.54	-11.72	-0.31	Peptidase_S15		[S] Serine peptidases				responsive
PEP	5	Rhodobacterales	PF02163	-12.27	-11.92	-12.12	-0.15	Peptidase_M50		[M] Metallo peptidases				responsive
PEP	5	Rhodobacterales	PF02517	-12.64	-11.89	-12.1	-0.54	CPBP		Unassigned				responsive
PEP	5	Rhodobacterales	PF02789	-13.15	-12.9	-13.2	0.05	Peptidase_M17_N		[M] Metallo peptidases				constitutive
PEP	5	Rhodobacterales	PF03411	-13.05	-12.23	-12.47	-0.58	Peptidase_M74		[M] Metallo peptidases				responsive
PEP	5	Rhodobacterales	PF03412	-12.81	-12.79	-13.08	0.26	Peptidase_C39		[C] Cysteine peptidases				responsive
PEP	5	Rhodobacterales	PF03572	-10.19	-11.02	-11.15	0.96	Peptidase_S41		[S] Serine peptidases				responsive
PEP	5	Rhodobacterales	PF03576	-13.07	-12.46	-12.72	-0.35	Peptidase_S58		[S] Serine peptidases				responsive
PEP	5	Rhodobacterales	PF03734	-11.49	-10.93	-11.06	-0.44	YkuD		[C] Cysteine peptidases				responsive
PEP	5	Rhodobacterales	PF04389	-12.46	-12.24	-12.48	0.02	Peptidase_M28		[M] Metallo peptidases				constitutive
PEP	5	Rhodobacterales	PF05193	-10.36	-10.52	-10.6	0.24	Peptidase_M16_C		[M] Metallo peptidases				responsive
PEP	5	Rhodobacterales	PF05343	-13.24	-12.64	-12.91	-0.33	Peptidase_M42		[M] Metallo peptidases				responsive
PEP	5	Rhodobacterales	PF05362	-9.35	-9.8	-9.82	0.47	Lon_C		[S] Serine peptidases				responsive
PEP	5	Rhodobacterales	PF05569	-13.09	-12.54	-12.8	-0.28	Peptidase_M56		[M] Metallo peptidases				responsive
PEP	5	Rhodobacterales	PF05649	-13.14	-12.79	-13.07	-0.07	Peptidase_M13_N		[M] Metallo peptidases				constitutive
PEP	5	Rhodobacterales	PF07687	-10.44	-9.72	-9.74	-0.69	M20_dimer		[M] Metallo peptidases				responsive
PEP	5	Rhodobacterales	PF07722	-9.18	-9.28	-9.26	0.08	Peptidase_C26		[C] Cysteine peptidases				constitutive
PEP	5	Rhodobacterales	PF08291	-12.77	-11.5	-11.67	-1.1	Peptidase_M15_3		[M] Metallo peptidases				responsive
PEP	5	Rhodobacterales	PF08386	-12.64	-12.29	-12.53	-0.11	Abhydrolase_4		Unassigned				constitutive
PEP	5	Rhodobacterales	PF09471	-13.13	-13.26	-13.59	0.46	Peptidase_M64		[M] Metallo peptidases				responsive
PEP	5	Rhodobacterales	PF10459	-12.53	-13.1	-13.42	0.89	Peptidase_S46		[S] Serine peptidases				responsive
PEP	5	Rhodobacterales	PF10502	-10.74	-11.37	-11.53	0.79	Peptidase_S26		[S] Serine peptidases				responsive
PEP	5	Rhodobacterales	PF00413	-13.29	-13.06	-13.37	0.08	Peptidase_M10		[M] Metallo peptidases				constitutive
PEP	5	Rhodobacterales	PF00656	-13.29	-12.95	-13.25	-0.04	Peptidase_C14		[C] Cysteine peptidases				constitutive
PEP	5	Rhodobacterales	PF01478	-13.29	-13.19	-13.51	0.23	Peptidase_A24		[A] Aspartic peptidases				constitutive
PEP	5	Rhodobacterales	PF04151	-13.29	-12.88	-13.17	-0.12	PPC		Unassigned				constitutive
PEP	5	Rhodobacterales	PF05299	-13.29	-13.18	-13.49	0.21	Peptidase_M61		[M] Metallo peptidases				constitutive
PEP	5	Rhodobacterales	PF08530	-13.29	-12.66	-12.94	-0.35	PepX_C		[S] Serine peptidases				responsive
PEP	5	Flavobacteriales	PF00077	-13.18	-11.68	-12.27	-0.91	RVP		Unassigned				responsive
PEP	5	Flavobacteriales	PF00082	-11.4	-11.38	-12.09	0.69	Peptidase_S8		[S] Serine peptidases				responsive
PEP	5	Flavobacteriales	PF00089	-12.22	-10.78	-11.71	-0.5	Trypsin		Unassigned				responsive
PEP	5	Flavobacteriales	PF00112	-13.13	-13.05	-13.11	-0.01	Peptidase_C1		[C] Cysteine peptidases				constitutive
PEP	5	Flavobacteriales	PF00246	-12.22	-10.68	-11.66	-0.56	Peptidase_M14		[M] Metallo peptidases				responsive
PEP	5	Flavobacteriales	PF00326	-11.3	-9.27	-10.79	-0.51	Peptidase_S9		[S] Serine peptidases				responsive
PEP	5	Flavobacteriales	PF00557	-10.98	-10.24	-11.39	0.41	Peptidase_M24		[M] Metallo peptidases				responsive
PEP	5	Flavobacteriales	PF00574	-10.66	-10.09	-11.29	0.63	CLP_protease		[S] Serine peptidases				responsive
PEP	5	Flavobacteriales	PF00675	-12	-10.71	-11.68	-0.33	Peptidase_M16		[M] Metallo peptidases				responsive
PEP	5	Flavobacteriales	PF00717	-12.31	-11.18	-11.97	-0.34	Peptidase_S24		[S] Serine peptidases				responsive
PEP	5	Flavobacteriales	PF00814	-11.67	-11.38	-12.09	0.42	Peptidase_M22		[M] Metallo peptidases				responsive
PEP	5	Flavobacteriales	PF00883	-13.08	-13.25	-13.23	0.15	Peptidase_M17		[M] Metallo peptidases				responsive
PEP	5	Flavobacteriales	PF00930	-12.44	-9.99	-11.23	-1.21	DPPIV_N		[S] Serine peptidases				responsive
PEP	5	Flavobacteriales	PF01112	-12.93	-11.02	-11.86	-1.06	Asparaginase_2		Unassigned				responsive
PEP	5	Flavobacteriales	PF01244	-12.67	-13.06	-13.12	0.45	Peptidase_M19		[M] Metallo peptidases				responsive
PEP	5	Flavobacteriales	PF01252	-11.74	-11.33	-12.05	0.32	Peptidase_A8		[A] Aspartic peptidases				responsive
PEP	5	Flavobacteriales	PF01343	-12.17	-13.03	-13.1	0.93	Peptidase_S49		[S] Serine peptidases				responsive
PEP	5	Flavobacteriales	PF01364	-12.54	-11.74	-12.31	-0.23	Peptidase_C25		[C] Cysteine peptidases				responsive
PEP	5	Flavobacteriales	PF01427	-13.13	-12.33	-12.67	-0.46	Peptidase_M15		[M] Metallo peptidases				responsive
PEP	5	Flavobacteriales	PF01431	-12.96	-13.21	-13.21	0.25	Peptidase_M13		[M] Metallo peptidases				responsive
PEP	5	Flavobacteriales	PF01432	-12.47	-11.83	-12.36	-0.11	Peptidase_M3		[M] Metallo peptidases				constitutive
PEP	5	Flavobacteriales	PF01433	-12.11	-10.09	-11.29	-0.82	Peptidase_M1		[M] Metallo peptidases				responsive
PEP	5	Flavobacteriales	PF01434	-9.98	-10.3	-11.42	1.44	Peptidase_M41		[M] Metallo peptidases				responsive
PEP	5	Flavobacteriales	PF01435	-12.76	-11.63	-12.24	-0.53	Peptidase_M48		[M] Metallo peptidases				responsive
PEP	5	Flavobacteriales	PF01546	-10.8	-9.92	-11.19	0.39	Peptidase_M20		[M] Metallo peptidases				responsive
PEP	5	Flavobacteriales	PF01551	-10.23	-9.59	-10.99	0.76	Peptidase_M23		[M] Metallo peptidases				responsive
PEP	5	Flavobacteriales	PF01965	-9.81	-7.88	-9.93	0.12	DJ-1_PfpI		[C] Cysteine peptidases				constitutive
PEP	5	Flavobacteriales	PF01972	-12.78	-13.19	-13.2	0.42	SDH_sah		[S] Serine peptidases				responsive
PEP	5	Flavobacteriales	PF02016	-12.9	-12.55	-12.81	-0.09	Peptidase_S66		[S] Serine peptidases				constitutive
PEP	5	Flavobacteriales	PF02128	-13.07	-12.85	-12.99	-0.08	Peptidase_M36		[M] Metallo peptidases				constitutive
PEP	5	Flavobacteriales	PF02129	-12.8	-10.62	-11.62	-1.18	Peptidase_S15		[S] Serine peptidases				responsive
PEP	5	Flavobacteriales	PF02163	-11.37	-10.61	-11.61	0.24	Peptidase_M50		[M] Metallo peptidases				responsive
PEP	5	Flavobacteriales	PF02517	-12.44	-11	-11.85	-0.58	CPBP		Unassigned				responsive
PEP	5	Flavobacteriales	PF02557	-13.02	-13.19	-13.2	0.18	VanY		[M] Metallo peptidases				responsive
PEP	5	Flavobacteriales	PF03051	-13.13	-13.07	-13.13	0	Peptidase_C1_2		[C] Cysteine peptidases				constitutive
PEP	5	Flavobacteriales	PF03420	-13.03	-13.29	-13.26	0.23	Peptidase_S77		[S] Serine peptidases				responsive
PEP	5	Flavobacteriales	PF03571	-12.75	-12.96	-13.06	0.31	Peptidase_M49		[M] Metallo peptidases				responsive
PEP	5	Flavobacteriales	PF03572	-11.55	-9.35	-10.84	-0.71	Peptidase_S41		[S] Serine peptidases				responsive
PEP	5	Flavobacteriales	PF03575	-13.09	-12.53	-12.8	-0.29	Peptidase_S51		[S] Serine peptidases				responsive
PEP	5	Flavobacteriales	PF04389	-11.55	-10.65	-11.64	0.08	Peptidase_M28		[M] Metallo peptidases				constitutive
PEP	5	Flavobacteriales	PF05193	-11.73	-10.37	-11.46	-0.26	Peptidase_M16_C		[M] Metallo peptidases				responsive
PEP	5	Flavobacteriales	PF05299	-13.19	-13.09	-13.14	-0.05	Peptidase_M61		[M] Metallo peptidases				constitutive
PEP	5	Flavobacteriales	PF05343	-11.8	-11.15	-11.94	0.14	Peptidase_M42		[M] Metallo peptidases				constitutive
PEP	5	Flavobacteriales	PF05362	-9.73	-10.05	-11.27	1.54	Lon_C		[S] Serine peptidases				responsive
PEP	5	Flavobacteriales	PF05547	-12.95	-13.17	-13.19	0.24	Peptidase_M6		[M] Metallo peptidases				responsive
PEP	5	Flavobacteriales	PF05572	-12.06	-13.05	-13.11	1.05	Peptidase_M43		[M] Metallo peptidases				responsive
PEP	5	Flavobacteriales	PF05649	-12.71	-13.14	-13.17	0.46	Peptidase_M13_N		[M] Metallo peptidases				responsive
PEP	5	Flavobacteriales	PF07687	-10.81	-10.71	-11.67	0.86	M20_dimer		[M] Metallo peptidases				responsive
PEP	5	Flavobacteriales	PF07722	-9.56	-9.48	-10.92	1.36	Peptidase_C26		[C] Cysteine peptidases				responsive
PEP	5	Flavobacteriales	PF08291	-10.81	-10.19	-11.36	0.54	Peptidase_M15_3		[M] Metallo peptidases				responsive
PEP	5	Flavobacteriales	PF08386	-12.64	-11.87	-12.39	-0.25	Abhydrolase_4		Unassigned				responsive
PEP	5	Flavobacteriales	PF08530	-12.85	-11.68	-12.27	-0.58	PepX_C		[S] Serine peptidases				responsive
PEP	5	Flavobacteriales	PF09375	-11.57	-10.36	-11.46	-0.11	Peptidase_M75		[M] Metallo peptidases				constitutive
PEP	5	Flavobacteriales	PF10459	-12.68	-12.73	-12.92	0.23	Peptidase_S46		[S] Serine peptidases				responsive
PEP	5	Flavobacteriales	PF10502	-12.45	-11.93	-12.42	-0.02	Peptidase_S26		[S] Serine peptidases				constitutive
PEP	5	Flavobacteriales	PF00450	-13.29	-12.68	-12.89	-0.4	Peptidase_S10		[S] Serine peptidases				responsive
PEP	5	Flavobacteriales	PF00656	-13.29	-12.95	-13.05	-0.23	Peptidase_C14		[C] Cysteine peptidases				responsive
PEP	5	Flavobacteriales	PF00949	-13.29	-13.2	-13.21	-0.08	Peptidase_S7		[S] Serine peptidases				constitutive
PEP	5	Flavobacteriales	PF01447	-13.29	-13.13	-13.16	-0.12	Peptidase_M4		[M] Metallo peptidases				responsive
PEP	5	Flavobacteriales	PF02868	-13.29	-13.13	-13.16	-0.12	Peptidase_M4_C		[M] Metallo peptidases				responsive
PEP	5	Flavobacteriales	PF03411	-13.29	-13.14	-13.17	-0.12	Peptidase_M74		[M] Metallo peptidases				constitutive
PEP	5	Flavobacteriales	PF03412	-13.29	-13.02	-13.1	-0.19	Peptidase_C39		[C] Cysteine peptidases				responsive
PEP	5	Flavobacteriales	PF03734	-13.29	-12.98	-13.07	-0.22	YkuD		[C] Cysteine peptidases				responsive
PEP	5	Flavobacteriales	PF04586	-13.29	-12.93	-13.04	-0.25	Peptidase_S78		[S] Serine peptidases				responsive
PEP	5	Flavobacteriales	PF05569	-13.29	-11.49	-12.16	-1.13	Peptidase_M56		[M] Metallo peptidases				responsive
PEP	5	Flavobacteriales	PF09471	-13.29	-13.26	-13.24	-0.05	Peptidase_M64		[M] Metallo peptidases				constitutive
PEP	5	Flavobacteriales	PF12388	-13.29	-13.1	-13.15	-0.14	Peptidase_M57		[M] Metallo peptidases				responsive
PEP	5	Cellvibrionales	PF00082	-11.51	-11.68	-11.73	0.22	Peptidase_S8		[S] Serine peptidases				responsive
PEP	5	Cellvibrionales	PF00089	-11.69	-11.05	-11.1	-0.59	Trypsin		Unassigned				responsive
PEP	5	Cellvibrionales	PF00246	-12.94	-13.17	-13.22	0.28	Peptidase_M14		[M] Metallo peptidases				responsive
PEP	5	Cellvibrionales	PF00326	-10.92	-10.48	-10.53	-0.39	Peptidase_S9		[S] Serine peptidases				responsive
PEP	5	Cellvibrionales	PF00557	-10.68	-10.74	-10.79	0.11	Peptidase_M24		[M] Metallo peptidases				responsive
PEP	5	Cellvibrionales	PF00574	-9.1	-9.29	-9.34	0.25	CLP_protease		[S] Serine peptidases				responsive
PEP	5	Cellvibrionales	PF00675	-11.94	-11.88	-11.93	-0.01	Peptidase_M16		[M] Metallo peptidases				constitutive
PEP	5	Cellvibrionales	PF00717	-10.58	-10.29	-10.34	-0.24	Peptidase_S24		[S] Serine peptidases				responsive
PEP	5	Cellvibrionales	PF00768	-10.65	-11.44	-11.49	0.84	Peptidase_S11		[S] Serine peptidases				responsive
PEP	5	Cellvibrionales	PF00814	-11.22	-10.64	-10.69	-0.53	Peptidase_M22		[M] Metallo peptidases				responsive
PEP	5	Cellvibrionales	PF00883	-11.07	-11.17	-11.22	0.15	Peptidase_M17		[M] Metallo peptidases				responsive
PEP	5	Cellvibrionales	PF00930	-11.6	-11.97	-12.02	0.42	DPPIV_N		[S] Serine peptidases				responsive
PEP	5	Cellvibrionales	PF01112	-13.12	-13.12	-13.17	0.05	Asparaginase_2		Unassigned				constitutive
PEP	5	Cellvibrionales	PF01244	-11.78	-11.75	-11.8	0.02	Peptidase_M19		[M] Metallo peptidases				constitutive
PEP	5	Cellvibrionales	PF01252	-11.64	-11.1	-11.15	-0.49	Peptidase_A8		[A] Aspartic peptidases				responsive
PEP	5	Cellvibrionales	PF01343	-9.89	-10	-10.05	0.16	Peptidase_S49		[S] Serine peptidases				responsive
PEP	5	Cellvibrionales	PF01401	-13.22	-13.02	-13.07	-0.15	Peptidase_M2		[M] Metallo peptidases				constitutive
PEP	5	Cellvibrionales	PF01431	-12.99	-13.06	-13.11	0.12	Peptidase_M13		[M] Metallo peptidases				responsive
PEP	5	Cellvibrionales	PF01432	-13.19	-13.06	-13.11	-0.08	Peptidase_M3		[M] Metallo peptidases				constitutive
PEP	5	Cellvibrionales	PF01433	-11.67	-12.11	-12.16	0.49	Peptidase_M1		[M] Metallo peptidases				responsive
PEP	5	Cellvibrionales	PF01434	-9.51	-10.31	-10.36	0.85	Peptidase_M41		[M] Metallo peptidases				responsive
PEP	5	Cellvibrionales	PF01435	-11.77	-11.63	-11.68	-0.1	Peptidase_M48		[M] Metallo peptidases				constitutive
PEP	5	Cellvibrionales	PF01478	-12.93	-12.64	-12.69	-0.24	Peptidase_A24		[A] Aspartic peptidases				responsive
PEP	5	Cellvibrionales	PF01546	-11.86	-11.58	-11.63	-0.23	Peptidase_M20		[M] Metallo peptidases				responsive
PEP	5	Cellvibrionales	PF01551	-10.7	-10.6	-10.65	-0.05	Peptidase_M23		[M] Metallo peptidases				constitutive
PEP	5	Cellvibrionales	PF01965	-12.21	-10.53	-10.58	-1.63	DJ-1_PfpI		[C] Cysteine peptidases				responsive
PEP	5	Cellvibrionales	PF01972	-10.71	-10.78	-10.82	0.12	SDH_sah		[S] Serine peptidases				responsive
PEP	5	Cellvibrionales	PF02016	-13.21	-12.86	-12.91	-0.3	Peptidase_S66		[S] Serine peptidases				responsive
PEP	5	Cellvibrionales	PF02074	-12.93	-13.09	-13.14	0.21	Peptidase_M32		[M] Metallo peptidases				responsive
PEP	5	Cellvibrionales	PF02127	-10.68	-11.55	-11.6	0.93	Peptidase_M18		[M] Metallo peptidases				responsive
PEP	5	Cellvibrionales	PF02129	-11.63	-11.34	-11.39	-0.25	Peptidase_S15		[S] Serine peptidases				responsive
PEP	5	Cellvibrionales	PF02163	-11.15	-10.9	-10.95	-0.2	Peptidase_M50		[M] Metallo peptidases				responsive
PEP	5	Cellvibrionales	PF02517	-12.95	-12.55	-12.6	-0.35	CPBP		Unassigned				responsive
PEP	5	Cellvibrionales	PF02557	-12.62	-12.41	-12.46	-0.16	VanY		[M] Metallo peptidases				constitutive
PEP	5	Cellvibrionales	PF02789	-11.5	-11.51	-11.56	0.05	Peptidase_M17_N		[M] Metallo peptidases				constitutive
PEP	5	Cellvibrionales	PF03572	-11.49	-12.03	-12.08	0.59	Peptidase_S41		[S] Serine peptidases				responsive
PEP	5	Cellvibrionales	PF03576	-13.17	-12.72	-12.77	-0.4	Peptidase_S58		[S] Serine peptidases				responsive
PEP	5	Cellvibrionales	PF04151	-11.56	-12.54	-12.59	1.04	PPC		Unassigned				responsive
PEP	5	Cellvibrionales	PF04389	-12.84	-12.49	-12.54	-0.31	Peptidase_M28		[M] Metallo peptidases				responsive
PEP	5	Cellvibrionales	PF05193	-11.75	-11.68	-11.73	-0.03	Peptidase_M16_C		[M] Metallo peptidases				constitutive
PEP	5	Cellvibrionales	PF05343	-11.53	-11.96	-12.01	0.48	Peptidase_M42		[M] Metallo peptidases				responsive
PEP	5	Cellvibrionales	PF05362	-9.45	-10.13	-10.18	0.73	Lon_C		[S] Serine peptidases				responsive
PEP	5	Cellvibrionales	PF05547	-13.11	-12.87	-12.92	-0.19	Peptidase_M6		[M] Metallo peptidases				responsive
PEP	5	Cellvibrionales	PF05577	-13.16	-12.94	-12.99	-0.16	Peptidase_S28		[S] Serine peptidases				responsive
PEP	5	Cellvibrionales	PF05649	-13.02	-13.19	-13.24	0.22	Peptidase_M13_N		[M] Metallo peptidases				responsive
PEP	5	Cellvibrionales	PF06750	-12.98	-12.66	-12.71	-0.27	DiS_P_DiS		[A] Aspartic peptidases				responsive
PEP	5	Cellvibrionales	PF07687	-12.01	-11.67	-11.72	-0.3	M20_dimer		[M] Metallo peptidases				responsive
PEP	5	Cellvibrionales	PF07722	-9.39	-9.69	-9.74	0.34	Peptidase_C26		[C] Cysteine peptidases				responsive
PEP	5	Cellvibrionales	PF08367	-11.32	-12.19	-12.24	0.92	M16C_assoc		[M] Metallo peptidases				responsive
PEP	5	Cellvibrionales	PF08386	-12.77	-12.04	-12.09	-0.68	Abhydrolase_4		Unassigned				responsive
PEP	5	Cellvibrionales	PF08496	-11.45	-11.75	-11.8	0.36	Peptidase_S49_N		[S] Serine peptidases				responsive
PEP	5	Cellvibrionales	PF08548	-12.31	-12.99	-13.04	0.73	Peptidase_M10_C		[M] Metallo peptidases				responsive
PEP	5	Cellvibrionales	PF09375	-12.95	-12.35	-12.4	-0.55	Peptidase_M75		[M] Metallo peptidases				responsive
PEP	5	Cellvibrionales	PF09471	-13.25	-12.91	-12.96	-0.29	Peptidase_M64		[M] Metallo peptidases				responsive
PEP	5	Cellvibrionales	PF10459	-12.65	-11.66	-11.7	-0.95	Peptidase_S46		[S] Serine peptidases				responsive
PEP	5	Cellvibrionales	PF10502	-11.57	-11.33	-11.38	-0.19	Peptidase_S26		[S] Serine peptidases				responsive
PEP	5	Cellvibrionales	PF02113	-13.29	-13.05	-13.1	-0.19	Peptidase_S13		[S] Serine peptidases				responsive
PEP	5	Cellvibrionales	PF03412	-13.29	-13.07	-13.12	-0.17	Peptidase_C39		[C] Cysteine peptidases				responsive
PEP	5	Saprospirales	PF00082	-11.08	-9.27	-10.96	-0.12	Peptidase_S8		[S] Serine peptidases				constitutive
PEP	5	Saprospirales	PF00089	-9.39	-9.84	-11.21	1.82	Trypsin		Unassigned				responsive
PEP	5	Saprospirales	PF00112	-8.56	-11.65	-12.01	3.45	Peptidase_C1		[C] Cysteine peptidases				responsive
PEP	5	Saprospirales	PF00246	-9.71	-12.64	-12.45	2.74	Peptidase_M14		[M] Metallo peptidases				responsive
PEP	5	Saprospirales	PF00326	-12.25	-10.73	-11.61	-0.64	Peptidase_S9		[S] Serine peptidases				responsive
PEP	5	Saprospirales	PF00557	-9.23	-8.04	-10.42	1.19	Peptidase_M24		[M] Metallo peptidases				responsive
PEP	5	Saprospirales	PF00656	-8.57	-7.33	-10.1	1.54	Peptidase_C14		[C] Cysteine peptidases				responsive
PEP	5	Saprospirales	PF00717	-10.4	-10.1	-11.33	0.93	Peptidase_S24		[S] Serine peptidases				responsive
PEP	5	Saprospirales	PF00814	-10.81	-11.68	-12.02	1.21	Peptidase_M22		[M] Metallo peptidases				responsive
PEP	5	Saprospirales	PF00930	-10.43	-10.76	-11.62	1.18	DPPIV_N		[S] Serine peptidases				responsive
PEP	5	Saprospirales	PF00949	-11.75	-13.29	-12.73	0.98	Peptidase_S7		[S] Serine peptidases				responsive
PEP	5	Saprospirales	PF01343	-11.27	-10.25	-11.39	0.12	Peptidase_S49		[S] Serine peptidases				constitutive
PEP	5	Saprospirales	PF01364	-11.61	-10.63	-11.56	-0.05	Peptidase_C25		[C] Cysteine peptidases				constitutive
PEP	5	Saprospirales	PF01433	-10.2	-10.48	-11.49	1.29	Peptidase_M1		[M] Metallo peptidases				responsive
PEP	5	Saprospirales	PF01434	-9.53	-9.41	-11.02	1.5	Peptidase_M41		[M] Metallo peptidases				responsive
PEP	5	Saprospirales	PF01551	-11.44	-9.15	-10.91	-0.53	Peptidase_M23		[M] Metallo peptidases				responsive
PEP	5	Saprospirales	PF01650	-8.89	-7.74	-10.29	1.4	Peptidase_C13		[C] Cysteine peptidases				responsive
PEP	5	Saprospirales	PF02128	-9.11	-11.76	-12.06	2.94	Peptidase_M36		[M] Metallo peptidases				responsive
PEP	5	Saprospirales	PF02129	-12.25	-11.05	-11.74	-0.5	Peptidase_S15		[S] Serine peptidases				responsive
PEP	5	Saprospirales	PF02163	-11.74	-10.57	-11.53	-0.2	Peptidase_M50		[M] Metallo peptidases				constitutive
PEP	5	Saprospirales	PF03051	-8.56	-12.13	-12.22	3.66	Peptidase_C1_2		[C] Cysteine peptidases				responsive
PEP	5	Saprospirales	PF03572	-11.92	-10	-11.28	-0.64	Peptidase_S41		[S] Serine peptidases				responsive
PEP	5	Saprospirales	PF05343	-9.41	-10.31	-11.42	2.01	Peptidase_M42		[M] Metallo peptidases				responsive
PEP	5	Saprospirales	PF05362	-12.25	-10.49	-11.5	-0.74	Lon_C		[S] Serine peptidases				responsive
PEP	5	Saprospirales	PF05547	-8.54	-12.49	-12.38	3.84	Peptidase_M6		[M] Metallo peptidases				responsive
PEP	5	Saprospirales	PF10502	-11.31	-11.61	-11.99	0.69	Peptidase_S26		[S] Serine peptidases				responsive
PEP	5	Saprospirales	PF00574	-13.29	-9.12	-10.9	-2.39	CLP_protease		[S] Serine peptidases				responsive
PEP	5	Saprospirales	PF00675	-13.29	-12.14	-12.23	-1.06	Peptidase_M16		[M] Metallo peptidases				responsive
PEP	5	Saprospirales	PF01112	-13.29	-12.09	-12.2	-1.08	Asparaginase_2		Unassigned				responsive
PEP	5	Saprospirales	PF01244	-13.29	-12.01	-12.17	-1.12	Peptidase_M19		[M] Metallo peptidases				responsive
PEP	5	Saprospirales	PF01252	-13.29	-12.1	-12.21	-1.08	Peptidase_A8		[A] Aspartic peptidases				responsive
PEP	5	Saprospirales	PF01421	-13.29	-12.95	-12.58	-0.71	Reprolysin		Unassigned				responsive
PEP	5	Saprospirales	PF01435	-13.29	-11.39	-11.9	-1.39	Peptidase_M48		[M] Metallo peptidases				responsive
PEP	5	Saprospirales	PF01546	-13.29	-10.21	-11.38	-1.91	Peptidase_M20		[M] Metallo peptidases				responsive
PEP	5	Saprospirales	PF01972	-13.29	-10.84	-11.65	-1.64	SDH_sah		[S] Serine peptidases				responsive
PEP	5	Saprospirales	PF02073	-13.29	-11.41	-11.91	-1.38	Peptidase_M29		[M] Metallo peptidases				responsive
PEP	5	Saprospirales	PF02113	-13.29	-11.81	-12.08	-1.21	Peptidase_S13		[S] Serine peptidases				responsive
PEP	5	Saprospirales	PF02517	-13.29	-12.24	-12.27	-1.02	CPBP		Unassigned				responsive
PEP	5	Saprospirales	PF02557	-13.29	-12.48	-12.38	-0.91	VanY		[M] Metallo peptidases				responsive
PEP	5	Saprospirales	PF04389	-13.29	-9.85	-11.22	-2.07	Peptidase_M28		[M] Metallo peptidases				responsive
PEP	5	Saprospirales	PF05193	-13.29	-9.95	-11.26	-2.03	Peptidase_M16_C		[M] Metallo peptidases				responsive
PEP	5	Saprospirales	PF05572	-13.29	-11.17	-11.8	-1.49	Peptidase_M43		[M] Metallo peptidases				responsive
PEP	5	Saprospirales	PF05576	-13.29	-12.41	-12.35	-0.94	Peptidase_S37		[S] Serine peptidases				responsive
PEP	5	Saprospirales	PF07687	-13.29	-11.51	-11.95	-1.34	M20_dimer		[M] Metallo peptidases				responsive
PEP	5	Saprospirales	PF07722	-13.29	-11.97	-12.15	-1.14	Peptidase_C26		[C] Cysteine peptidases				responsive
PEP	5	Saprospirales	PF09375	-13.29	-10.86	-11.66	-1.62	Peptidase_M75		[M] Metallo peptidases				responsive
PEP	5	Saprospirales	PF10459	-13.29	-11.06	-11.75	-1.54	Peptidase_S46		[S] Serine peptidases				responsive
PEP	5	Pelagibacterales	PF00089	-10.81	-10.83	-11.52	0.71	Trypsin		Unassigned				responsive
PEP	5	Pelagibacterales	PF00326	-12.25	-11.48	-12	-0.25	Peptidase_S9		[S] Serine peptidases				responsive
PEP	5	Pelagibacterales	PF00557	-11.84	-10.91	-11.58	-0.25	Peptidase_M24		[M] Metallo peptidases				responsive
PEP	5	Pelagibacterales	PF00574	-11.65	-11.2	-11.8	0.15	CLP_protease		[S] Serine peptidases				responsive
PEP	5	Pelagibacterales	PF00675	-12.89	-12.76	-12.94	0.05	Peptidase_M16		[M] Metallo peptidases				constitutive
PEP	5	Pelagibacterales	PF00717	-11.46	-10.98	-11.63	0.17	Peptidase_S24		[S] Serine peptidases				responsive
PEP	5	Pelagibacterales	PF00768	-12.09	-11.94	-12.34	0.25	Peptidase_S11		[S] Serine peptidases				responsive
PEP	5	Pelagibacterales	PF00814	-12.32	-11.3	-11.87	-0.46	Peptidase_M22		[M] Metallo peptidases				responsive
PEP	5	Pelagibacterales	PF00883	-10.97	-10.61	-11.37	0.4	Peptidase_M17		[M] Metallo peptidases				responsive
PEP	5	Pelagibacterales	PF01244	-12.88	-12.36	-12.65	-0.23	Peptidase_M19		[M] Metallo peptidases				responsive
PEP	5	Pelagibacterales	PF01252	-13.02	-13.29	-13.32	0.31	Peptidase_A8		[A] Aspartic peptidases				responsive
PEP	5	Pelagibacterales	PF01343	-12.46	-11.4	-11.94	-0.52	Peptidase_S49		[S] Serine peptidases				responsive
PEP	5	Pelagibacterales	PF01434	-9.83	-9.14	-10.29	0.47	Peptidase_M41		[M] Metallo peptidases				responsive
PEP	5	Pelagibacterales	PF01435	-12.02	-12.17	-12.51	0.48	Peptidase_M48		[M] Metallo peptidases				responsive
PEP	5	Pelagibacterales	PF01478	-12.83	-13.29	-13.32	0.5	Peptidase_A24		[A] Aspartic peptidases				responsive
PEP	5	Pelagibacterales	PF01546	-11.6	-10.84	-11.53	-0.07	Peptidase_M20		[M] Metallo peptidases				constitutive
PEP	5	Pelagibacterales	PF01551	-12.33	-11.47	-11.99	-0.34	Peptidase_M23		[M] Metallo peptidases				responsive
PEP	5	Pelagibacterales	PF01965	-12.87	-12.62	-12.84	-0.03	DJ-1_PfpI		[C] Cysteine peptidases				constitutive
PEP	5	Pelagibacterales	PF01972	-12.7	-12.35	-12.64	-0.07	SDH_sah		[S] Serine peptidases				constitutive
PEP	5	Pelagibacterales	PF02129	-12.28	-12.45	-12.71	0.43	Peptidase_S15		[S] Serine peptidases				responsive
PEP	5	Pelagibacterales	PF02163	-12.44	-11.87	-12.28	-0.16	Peptidase_M50		[M] Metallo peptidases				responsive
PEP	5	Pelagibacterales	PF02907	-12.64	-13.29	-13.32	0.68	Peptidase_S29		[S] Serine peptidases				responsive
PEP	5	Pelagibacterales	PF03572	-11.87	-11.77	-12.21	0.34	Peptidase_S41		[S] Serine peptidases				responsive
PEP	5	Pelagibacterales	PF03575	-12.96	-12.65	-12.85	-0.1	Peptidase_S51		[S] Serine peptidases				constitutive
PEP	5	Pelagibacterales	PF04389	-13.02	-12.61	-12.83	-0.19	Peptidase_M28		[M] Metallo peptidases				responsive
PEP	5	Pelagibacterales	PF05193	-12.89	-12.61	-12.83	-0.06	Peptidase_M16_C		[M] Metallo peptidases				constitutive
PEP	5	Pelagibacterales	PF05362	-10.44	-10.29	-11.13	0.7	Lon_C		[S] Serine peptidases				responsive
PEP	5	Pelagibacterales	PF06750	-13.08	-13.29	-13.32	0.25	DiS_P_DiS		[A] Aspartic peptidases				responsive
PEP	5	Pelagibacterales	PF07687	-12.34	-11.31	-11.87	-0.47	M20_dimer		[M] Metallo peptidases				responsive
PEP	5	Pelagibacterales	PF00930	-13.29	-12.49	-12.74	-0.55	DPPIV_N		[S] Serine peptidases				responsive
PEP	5	Pelagibacterales	PF07722	-13.29	-11.36	-11.91	-1.37	Peptidase_C26		[C] Cysteine peptidases				responsive
PEP	5	Pelagibacterales	PF10459	-13.29	-12.2	-12.52	-0.76	Peptidase_S46		[S] Serine peptidases				responsive
PEP	7	Alteromonadales	PF00026	-13.17	-13.06	-12.75	-0.42	Asp		Unassigned				responsive
PEP	7	Alteromonadales	PF00082	-11.12	-10.79	-10.81	-0.31	Peptidase_S8		[S] Serine peptidases				responsive
PEP	7	Alteromonadales	PF00089	-10.93	-11.47	-11.39	0.46	Trypsin		Unassigned				responsive
PEP	7	Alteromonadales	PF00246	-11.99	-12.16	-11.98	-0.01	Peptidase_M14		[M] Metallo peptidases				constitutive
PEP	7	Alteromonadales	PF00326	-8.56	-11.26	-11.21	2.65	Peptidase_S9		[S] Serine peptidases				responsive
PEP	7	Alteromonadales	PF00413	-12.78	-13.29	-12.94	0.16	Peptidase_M10		[M] Metallo peptidases				constitutive
PEP	7	Alteromonadales	PF00557	-11.47	-11.13	-11.1	-0.36	Peptidase_M24		[M] Metallo peptidases				responsive
PEP	7	Alteromonadales	PF00574	-11.7	-11.25	-11.21	-0.49	CLP_protease		[S] Serine peptidases				responsive
PEP	7	Alteromonadales	PF00675	-11.28	-12.62	-12.37	1.09	Peptidase_M16		[M] Metallo peptidases				responsive
PEP	7	Alteromonadales	PF00717	-11.96	-11.07	-11.05	-0.91	Peptidase_S24		[S] Serine peptidases				responsive
PEP	7	Alteromonadales	PF00768	-9.57	-12.12	-11.95	2.38	Peptidase_S11		[S] Serine peptidases				responsive
PEP	7	Alteromonadales	PF00814	-12.1	-11.87	-11.73	-0.36	Peptidase_M22		[M] Metallo peptidases				responsive
PEP	7	Alteromonadales	PF00883	-11.3	-11.1	-11.08	-0.23	Peptidase_M17		[M] Metallo peptidases				responsive
PEP	7	Alteromonadales	PF00930	-11.79	-11.28	-11.23	-0.56	DPPIV_N		[S] Serine peptidases				responsive
PEP	7	Alteromonadales	PF01112	-12.63	-13.14	-12.81	0.19	Asparaginase_2		Unassigned				constitutive
PEP	7	Alteromonadales	PF01252	-12.24	-11.94	-11.8	-0.45	Peptidase_A8		[A] Aspartic peptidases				responsive
PEP	7	Alteromonadales	PF01343	-10.9	-11.44	-11.37	0.48	Peptidase_S49		[S] Serine peptidases				responsive
PEP	7	Alteromonadales	PF01401	-11.46	-13.12	-12.8	1.34	Peptidase_M2		[M] Metallo peptidases				responsive
PEP	7	Alteromonadales	PF01431	-11.65	-12.34	-12.13	0.49	Peptidase_M13		[M] Metallo peptidases				responsive
PEP	7	Alteromonadales	PF01432	-10.4	-12.25	-12.05	1.65	Peptidase_M3		[M] Metallo peptidases				responsive
PEP	7	Alteromonadales	PF01433	-9.87	-12.01	-11.85	1.98	Peptidase_M1		[M] Metallo peptidases				responsive
PEP	7	Alteromonadales	PF01434	-11.11	-10.96	-10.96	-0.15	Peptidase_M41		[M] Metallo peptidases				responsive
PEP	7	Alteromonadales	PF01435	-11.93	-12.01	-11.85	-0.08	Peptidase_M48		[M] Metallo peptidases				constitutive
PEP	7	Alteromonadales	PF01478	-13.01	-12.93	-12.64	-0.37	Peptidase_A24		[A] Aspartic peptidases				responsive
PEP	7	Alteromonadales	PF01546	-11.43	-11.52	-11.44	0.01	Peptidase_M20		[M] Metallo peptidases				constitutive
PEP	7	Alteromonadales	PF01551	-10.89	-10.57	-10.63	-0.26	Peptidase_M23		[M] Metallo peptidases				responsive
PEP	7	Alteromonadales	PF01828	-13	-13.24	-12.9	-0.1	Peptidase_A4		[A] Aspartic peptidases				constitutive
PEP	7	Alteromonadales	PF01965	-12.15	-12.43	-12.21	0.05	DJ-1_PfpI		[C] Cysteine peptidases				constitutive
PEP	7	Alteromonadales	PF01972	-12.46	-12.31	-12.11	-0.36	SDH_sah		[S] Serine peptidases				responsive
PEP	7	Alteromonadales	PF02127	-13.08	-13.29	-12.94	-0.14	Peptidase_M18		[M] Metallo peptidases				responsive
PEP	7	Alteromonadales	PF02128	-13.13	-12.92	-12.63	-0.5	Peptidase_M36		[M] Metallo peptidases				responsive
PEP	7	Alteromonadales	PF02129	-8.85	-11.69	-11.58	2.72	Peptidase_S15		[S] Serine peptidases				responsive
PEP	7	Alteromonadales	PF02163	-12.38	-11.85	-11.71	-0.67	Peptidase_M50		[M] Metallo peptidases				responsive
PEP	7	Alteromonadales	PF02517	-12.87	-13.09	-12.77	-0.1	CPBP		Unassigned				constitutive
PEP	7	Alteromonadales	PF02789	-11.79	-11.64	-11.53	-0.25	Peptidase_M17_N		[M] Metallo peptidases				responsive
PEP	7	Alteromonadales	PF03571	-13.2	-12.97	-12.67	-0.53	Peptidase_M49		[M] Metallo peptidases				responsive
PEP	7	Alteromonadales	PF03572	-11.96	-11.34	-11.29	-0.67	Peptidase_S41		[S] Serine peptidases				responsive
PEP	7	Alteromonadales	PF03575	-12.74	-12.4	-12.19	-0.56	Peptidase_S51		[S] Serine peptidases				responsive
PEP	7	Alteromonadales	PF04151	-13.19	-12.99	-12.68	-0.5	PPC		Unassigned				responsive
PEP	7	Alteromonadales	PF04389	-12.07	-11.43	-11.36	-0.71	Peptidase_M28		[M] Metallo peptidases				responsive
PEP	7	Alteromonadales	PF05193	-10.41	-12.41	-12.19	1.79	Peptidase_M16_C		[M] Metallo peptidases				responsive
PEP	7	Alteromonadales	PF05299	-13.07	-13.03	-12.72	-0.35	Peptidase_M61		[M] Metallo peptidases				responsive
PEP	7	Alteromonadales	PF05343	-13.02	-12.9	-12.61	-0.42	Peptidase_M42		[M] Metallo peptidases				responsive
PEP	7	Alteromonadales	PF05362	-11.74	-11.44	-11.36	-0.37	Lon_C		[S] Serine peptidases				responsive
PEP	7	Alteromonadales	PF05547	-13.03	-13.26	-12.92	-0.11	Peptidase_M6		[M] Metallo peptidases				responsive
PEP	7	Alteromonadales	PF05572	-11.56	-13.29	-12.94	1.38	Peptidase_M43		[M] Metallo peptidases				responsive
PEP	7	Alteromonadales	PF05649	-12.01	-12.35	-12.14	0.13	Peptidase_M13_N		[M] Metallo peptidases				constitutive
PEP	7	Alteromonadales	PF07687	-11.91	-11.91	-11.76	-0.14	M20_dimer		[M] Metallo peptidases				responsive
PEP	7	Alteromonadales	PF07722	-10.95	-9.88	-10.04	-0.91	Peptidase_C26		[C] Cysteine peptidases				responsive
PEP	7	Alteromonadales	PF08291	-13.05	-13.29	-12.94	-0.11	Peptidase_M15_3		[M] Metallo peptidases				responsive
PEP	7	Alteromonadales	PF08386	-11.47	-12.78	-12.51	1.04	Abhydrolase_4		Unassigned				responsive
PEP	7	Alteromonadales	PF08496	-12.74	-11.9	-11.75	-0.99	Peptidase_S49_N		[S] Serine peptidases				responsive
PEP	7	Alteromonadales	PF08548	-12.87	-13.29	-12.94	0.07	Peptidase_M10_C		[M] Metallo peptidases				constitutive
PEP	7	Alteromonadales	PF10459	-8.97	-12.85	-12.57	3.6	Peptidase_S46		[S] Serine peptidases				responsive
PEP	7	Alteromonadales	PF10502	-12.61	-11.68	-11.57	-1.04	Peptidase_S26		[S] Serine peptidases				responsive
PEP	7	Alteromonadales	PF12404	-12.96	-12.71	-12.45	-0.51	DUF3663		[U] Unknown catalytic type				responsive
PEP	7	Alteromonadales	PF00077	-13.29	-13.23	-12.89	-0.4	RVP		Unassigned				responsive
PEP	7	Alteromonadales	PF00450	-13.29	-13.07	-12.75	-0.53	Peptidase_S10		[S] Serine peptidases				responsive
PEP	7	Alteromonadales	PF00656	-13.29	-13.22	-12.88	-0.4	Peptidase_C14		[C] Cysteine peptidases				responsive
PEP	7	Alteromonadales	PF01136	-13.29	-13.2	-12.87	-0.42	Peptidase_U32		[U] Unknown catalytic type				responsive
PEP	7	Alteromonadales	PF01244	-13.29	-12.91	-12.62	-0.67	Peptidase_M19		[M] Metallo peptidases				responsive
PEP	7	Alteromonadales	PF01421	-13.29	-13.17	-12.84	-0.45	Reprolysin		Unassigned				responsive
PEP	7	Alteromonadales	PF01447	-13.29	-13.28	-12.93	-0.36	Peptidase_M4		[M] Metallo peptidases				responsive
PEP	7	Alteromonadales	PF01750	-13.29	-13.2	-12.86	-0.42	HycI		Unassigned				responsive
PEP	7	Alteromonadales	PF02016	-13.29	-13.26	-12.92	-0.37	Peptidase_S66		[S] Serine peptidases				responsive
PEP	7	Alteromonadales	PF02557	-13.29	-12.94	-12.64	-0.64	VanY		[M] Metallo peptidases				responsive
PEP	7	Alteromonadales	PF02868	-13.29	-13.28	-12.93	-0.36	Peptidase_M4_C		[M] Metallo peptidases				responsive
PEP	7	Alteromonadales	PF03412	-13.29	-13.01	-12.71	-0.58	Peptidase_C39		[C] Cysteine peptidases				responsive
PEP	7	Alteromonadales	PF03734	-13.29	-13.24	-12.9	-0.39	YkuD		[C] Cysteine peptidases				responsive
PEP	7	Alteromonadales	PF05569	-13.29	-13.1	-12.78	-0.5	Peptidase_M56		[M] Metallo peptidases				responsive
PEP	7	Alteromonadales	PF06750	-13.29	-12.94	-12.64	-0.65	DiS_P_DiS		[A] Aspartic peptidases				responsive
PEP	7	Alteromonadales	PF09375	-13.29	-12.56	-12.32	-0.97	Peptidase_M75		[M] Metallo peptidases				responsive
PEP	7	Alteromonadales	PF12385	-13.29	-13.07	-12.75	-0.53	Peptidase_C70		[C] Cysteine peptidases				responsive
PEP	7	Rhodobacterales	PF00026	-13.23	-13.22	-13.37	0.15	Asp		Unassigned				responsive
PEP	7	Rhodobacterales	PF00082	-13.23	-12.94	-13.05	-0.18	Peptidase_S8		[S] Serine peptidases				responsive
PEP	7	Rhodobacterales	PF00089	-9.96	-10.74	-10.48	0.53	Trypsin		Unassigned				responsive
PEP	7	Rhodobacterales	PF00326	-11.21	-10.92	-10.7	-0.51	Peptidase_S9		[S] Serine peptidases				responsive
PEP	7	Rhodobacterales	PF00450	-13.28	-13.29	-13.45	0.18	Peptidase_S10		[S] Serine peptidases				responsive
PEP	7	Rhodobacterales	PF00557	-10.71	-10.18	-9.84	-0.88	Peptidase_M24		[M] Metallo peptidases				responsive
PEP	7	Rhodobacterales	PF00574	-9.91	-10.07	-9.71	-0.2	CLP_protease		[S] Serine peptidases				responsive
PEP	7	Rhodobacterales	PF00675	-10.29	-10.88	-10.66	0.37	Peptidase_M16		[M] Metallo peptidases				responsive
PEP	7	Rhodobacterales	PF00717	-10.28	-10.51	-10.22	-0.06	Peptidase_S24		[S] Serine peptidases				constitutive
PEP	7	Rhodobacterales	PF00768	-11.53	-11.37	-11.22	-0.31	Peptidase_S11		[S] Serine peptidases				responsive
PEP	7	Rhodobacterales	PF00814	-11.18	-11.64	-11.54	0.36	Peptidase_M22		[M] Metallo peptidases				responsive
PEP	7	Rhodobacterales	PF00883	-11.27	-11.59	-11.48	0.2	Peptidase_M17		[M] Metallo peptidases				responsive
PEP	7	Rhodobacterales	PF00930	-11.92	-11.96	-11.91	-0.01	DPPIV_N		[S] Serine peptidases				constitutive
PEP	7	Rhodobacterales	PF01136	-13.22	-13.29	-13.45	0.24	Peptidase_U32		[U] Unknown catalytic type				responsive
PEP	7	Rhodobacterales	PF01244	-11.25	-12.01	-11.97	0.72	Peptidase_M19		[M] Metallo peptidases				responsive
PEP	7	Rhodobacterales	PF01252	-12.49	-12.21	-12.2	-0.28	Peptidase_A8		[A] Aspartic peptidases				responsive
PEP	7	Rhodobacterales	PF01343	-10.54	-11.37	-11.22	0.68	Peptidase_S49		[S] Serine peptidases				responsive
PEP	7	Rhodobacterales	PF01431	-13.14	-13.07	-13.2	0.07	Peptidase_M13		[M] Metallo peptidases				constitutive
PEP	7	Rhodobacterales	PF01432	-10.94	-11.46	-11.32	0.38	Peptidase_M3		[M] Metallo peptidases				responsive
PEP	7	Rhodobacterales	PF01433	-12.64	-12.48	-12.51	-0.13	Peptidase_M1		[M] Metallo peptidases				responsive
PEP	7	Rhodobacterales	PF01434	-9.58	-10.37	-10.06	0.48	Peptidase_M41		[M] Metallo peptidases				responsive
PEP	7	Rhodobacterales	PF01435	-7.66	-8.54	-7.93	0.27	Peptidase_M48		[M] Metallo peptidases				responsive
PEP	7	Rhodobacterales	PF01546	-9.77	-9.92	-9.54	-0.23	Peptidase_M20		[M] Metallo peptidases				responsive
PEP	7	Rhodobacterales	PF01551	-10.01	-10.59	-10.32	0.31	Peptidase_M23		[M] Metallo peptidases				responsive
PEP	7	Rhodobacterales	PF01965	-9.26	-9.99	-9.61	0.35	DJ-1_PfpI		[C] Cysteine peptidases				responsive
PEP	7	Rhodobacterales	PF01972	-11.22	-11.6	-11.49	0.28	SDH_sah		[S] Serine peptidases				responsive
PEP	7	Rhodobacterales	PF02073	-12.93	-12.67	-12.74	-0.19	Peptidase_M29		[M] Metallo peptidases				responsive
PEP	7	Rhodobacterales	PF02074	-12.18	-12.09	-12.06	-0.12	Peptidase_M32		[M] Metallo peptidases				responsive
PEP	7	Rhodobacterales	PF02113	-12.89	-12.52	-12.56	-0.33	Peptidase_S13		[S] Serine peptidases				responsive
PEP	7	Rhodobacterales	PF02129	-11.63	-11.57	-11.45	-0.18	Peptidase_S15		[S] Serine peptidases				responsive
PEP	7	Rhodobacterales	PF02163	-12.13	-11.68	-11.59	-0.54	Peptidase_M50		[M] Metallo peptidases				responsive
PEP	7	Rhodobacterales	PF02517	-12.64	-12.26	-12.25	-0.39	CPBP		Unassigned				responsive
PEP	7	Rhodobacterales	PF02789	-13.25	-13.02	-13.14	-0.11	Peptidase_M17_N		[M] Metallo peptidases				responsive
PEP	7	Rhodobacterales	PF03411	-13	-12.39	-12.41	-0.59	Peptidase_M74		[M] Metallo peptidases				responsive
PEP	7	Rhodobacterales	PF03412	-13.16	-12.96	-13.07	-0.09	Peptidase_C39		[C] Cysteine peptidases				constitutive
PEP	7	Rhodobacterales	PF03572	-10.47	-11.16	-10.97	0.51	Peptidase_S41		[S] Serine peptidases				responsive
PEP	7	Rhodobacterales	PF03576	-13.26	-13	-13.12	-0.14	Peptidase_S58		[S] Serine peptidases				responsive
PEP	7	Rhodobacterales	PF03734	-11.16	-10.83	-10.59	-0.57	YkuD		[C] Cysteine peptidases				responsive
PEP	7	Rhodobacterales	PF04151	-13.22	-13.06	-13.19	-0.03	PPC		Unassigned				constitutive
PEP	7	Rhodobacterales	PF04389	-12.03	-12.63	-12.69	0.66	Peptidase_M28		[M] Metallo peptidases				responsive
PEP	7	Rhodobacterales	PF05193	-10.19	-10.71	-10.45	0.26	Peptidase_M16_C		[M] Metallo peptidases				responsive
PEP	7	Rhodobacterales	PF05343	-13.15	-12.85	-12.94	-0.21	Peptidase_M42		[M] Metallo peptidases				responsive
PEP	7	Rhodobacterales	PF05362	-9.03	-9.69	-9.26	0.24	Lon_C		[S] Serine peptidases				responsive
PEP	7	Rhodobacterales	PF05569	-13.03	-12.37	-12.38	-0.65	Peptidase_M56		[M] Metallo peptidases				responsive
PEP	7	Rhodobacterales	PF05649	-13.26	-12.89	-12.99	-0.27	Peptidase_M13_N		[M] Metallo peptidases				responsive
PEP	7	Rhodobacterales	PF07687	-10.02	-10.17	-9.82	-0.2	M20_dimer		[M] Metallo peptidases				responsive
PEP	7	Rhodobacterales	PF07722	-9.16	-9.44	-8.97	-0.18	Peptidase_C26		[C] Cysteine peptidases				responsive
PEP	7	Rhodobacterales	PF08291	-12.6	-11.7	-11.61	-0.99	Peptidase_M15_3		[M] Metallo peptidases				responsive
PEP	7	Rhodobacterales	PF08386	-12.4	-12.63	-12.69	0.29	Abhydrolase_4		Unassigned				responsive
PEP	7	Rhodobacterales	PF08530	-13.04	-12.99	-13.11	0.06	PepX_C		[S] Serine peptidases				constitutive
PEP	7	Rhodobacterales	PF09471	-12.95	-13.29	-13.45	0.51	Peptidase_M64		[M] Metallo peptidases				responsive
PEP	7	Rhodobacterales	PF10459	-12.56	-13.18	-13.33	0.77	Peptidase_S46		[S] Serine peptidases				responsive
PEP	7	Rhodobacterales	PF10502	-10.82	-11	-10.8	-0.02	Peptidase_S26		[S] Serine peptidases				constitutive
PEP	7	Rhodobacterales	PF00413	-13.29	-12.92	-13.02	-0.27	Peptidase_M10		[M] Metallo peptidases				responsive
PEP	7	Rhodobacterales	PF00656	-13.29	-13.03	-13.15	-0.14	Peptidase_C14		[C] Cysteine peptidases				responsive
PEP	7	Rhodobacterales	PF01401	-13.29	-13.26	-13.42	0.13	Peptidase_M2		[M] Metallo peptidases				responsive
PEP	7	Rhodobacterales	PF05299	-13.29	-13.16	-13.31	0.02	Peptidase_M61		[M] Metallo peptidases				constitutive
PEP	7	Flavobacteriales	PF00077	-12.99	-11.97	-12.13	-0.86	RVP		Unassigned				responsive
PEP	7	Flavobacteriales	PF00082	-10.95	-11.28	-11.58	0.63	Peptidase_S8		[S] Serine peptidases				responsive
PEP	7	Flavobacteriales	PF00089	-11.48	-11.07	-11.41	-0.07	Trypsin		Unassigned				constitutive
PEP	7	Flavobacteriales	PF00112	-13.16	-13.13	-13.06	-0.1	Peptidase_C1		[C] Cysteine peptidases				constitutive
PEP	7	Flavobacteriales	PF00246	-11.64	-10.89	-11.27	-0.37	Peptidase_M14		[M] Metallo peptidases				responsive
PEP	7	Flavobacteriales	PF00326	-9.58	-9.39	-10.07	0.5	Peptidase_S9		[S] Serine peptidases				responsive
PEP	7	Flavobacteriales	PF00450	-13.26	-12.65	-12.68	-0.59	Peptidase_S10		[S] Serine peptidases				responsive
PEP	7	Flavobacteriales	PF00557	-10.44	-10.32	-10.82	0.38	Peptidase_M24		[M] Metallo peptidases				responsive
PEP	7	Flavobacteriales	PF00574	-10.45	-10.15	-10.68	0.24	CLP_protease		[S] Serine peptidases				responsive
PEP	7	Flavobacteriales	PF00656	-13.24	-13.01	-12.96	-0.28	Peptidase_C14		[C] Cysteine peptidases				responsive
PEP	7	Flavobacteriales	PF00675	-11.43	-10.55	-11	-0.43	Peptidase_M16		[M] Metallo peptidases				responsive
PEP	7	Flavobacteriales	PF00717	-11.66	-11.19	-11.51	-0.14	Peptidase_S24		[S] Serine peptidases				constitutive
PEP	7	Flavobacteriales	PF00814	-10.81	-11.57	-11.81	1	Peptidase_M22		[M] Metallo peptidases				responsive
PEP	7	Flavobacteriales	PF00883	-13.21	-13.29	-13.18	-0.03	Peptidase_M17		[M] Metallo peptidases				constitutive
PEP	7	Flavobacteriales	PF00930	-11.42	-10.17	-10.7	-0.72	DPPIV_N		[S] Serine peptidases				responsive
PEP	7	Flavobacteriales	PF01112	-12.05	-11.15	-11.47	-0.58	Asparaginase_2		Unassigned				responsive
PEP	7	Flavobacteriales	PF01244	-12.87	-13.19	-13.1	0.23	Peptidase_M19		[M] Metallo peptidases				responsive
PEP	7	Flavobacteriales	PF01252	-11.37	-11.68	-11.9	0.53	Peptidase_A8		[A] Aspartic peptidases				responsive
PEP	7	Flavobacteriales	PF01343	-12.15	-12.94	-12.91	0.76	Peptidase_S49		[S] Serine peptidases				responsive
PEP	7	Flavobacteriales	PF01364	-12.04	-11.78	-11.98	-0.06	Peptidase_C25		[C] Cysteine peptidases				constitutive
PEP	7	Flavobacteriales	PF01427	-13.19	-12.34	-12.43	-0.76	Peptidase_M15		[M] Metallo peptidases				responsive
PEP	7	Flavobacteriales	PF01431	-12.84	-13.24	-13.15	0.31	Peptidase_M13		[M] Metallo peptidases				responsive
PEP	7	Flavobacteriales	PF01432	-11.84	-12.09	-12.23	0.39	Peptidase_M3		[M] Metallo peptidases				responsive
PEP	7	Flavobacteriales	PF01433	-11.04	-10.16	-10.69	-0.35	Peptidase_M1		[M] Metallo peptidases				responsive
PEP	7	Flavobacteriales	PF01434	-9.49	-10.31	-10.81	1.32	Peptidase_M41		[M] Metallo peptidases				responsive
PEP	7	Flavobacteriales	PF01435	-12.64	-11.71	-11.93	-0.71	Peptidase_M48		[M] Metallo peptidases				responsive
PEP	7	Flavobacteriales	PF01546	-9.86	-10	-10.56	0.7	Peptidase_M20		[M] Metallo peptidases				responsive
PEP	7	Flavobacteriales	PF01551	-9.66	-9.79	-10.39	0.74	Peptidase_M23		[M] Metallo peptidases				responsive
PEP	7	Flavobacteriales	PF01965	-9.86	-8.13	-9.07	-0.8	DJ-1_PfpI		[C] Cysteine peptidases				responsive
PEP	7	Flavobacteriales	PF01972	-12.61	-13.21	-13.12	0.51	SDH_sah		[S] Serine peptidases				responsive
PEP	7	Flavobacteriales	PF02016	-12.76	-12.64	-12.67	-0.09	Peptidase_S66		[S] Serine peptidases				constitutive
PEP	7	Flavobacteriales	PF02128	-12.24	-13.16	-13.08	0.84	Peptidase_M36		[M] Metallo peptidases				responsive
PEP	7	Flavobacteriales	PF02129	-12.3	-10.71	-11.13	-1.17	Peptidase_S15		[S] Serine peptidases				responsive
PEP	7	Flavobacteriales	PF02163	-10.64	-10.42	-10.89	0.26	Peptidase_M50		[M] Metallo peptidases				responsive
PEP	7	Flavobacteriales	PF02517	-12.01	-11.23	-11.54	-0.47	CPBP		Unassigned				responsive
PEP	7	Flavobacteriales	PF02557	-13.08	-13.21	-13.12	0.04	VanY		[M] Metallo peptidases				constitutive
PEP	7	Flavobacteriales	PF03051	-13.01	-13.16	-13.08	0.07	Peptidase_C1_2		[C] Cysteine peptidases				constitutive
PEP	7	Flavobacteriales	PF03571	-12.77	-13.05	-12.99	0.22	Peptidase_M49		[M] Metallo peptidases				responsive
PEP	7	Flavobacteriales	PF03572	-10.55	-9.46	-10.13	-0.42	Peptidase_S41		[S] Serine peptidases				responsive
PEP	7	Flavobacteriales	PF03575	-12.97	-12.64	-12.67	-0.31	Peptidase_S51		[S] Serine peptidases				responsive
PEP	7	Flavobacteriales	PF04389	-10.18	-10.84	-11.23	1.06	Peptidase_M28		[M] Metallo peptidases				responsive
PEP	7	Flavobacteriales	PF04586	-13.25	-12.54	-12.59	-0.66	Peptidase_S78		[S] Serine peptidases				responsive
PEP	7	Flavobacteriales	PF05193	-11	-10.43	-10.91	-0.09	Peptidase_M16_C		[M] Metallo peptidases				constitutive
PEP	7	Flavobacteriales	PF05299	-13.14	-13.27	-13.17	0.02	Peptidase_M61		[M] Metallo peptidases				constitutive
PEP	7	Flavobacteriales	PF05343	-10.87	-11.27	-11.58	0.7	Peptidase_M42		[M] Metallo peptidases				responsive
PEP	7	Flavobacteriales	PF05362	-9.42	-10.13	-10.66	1.24	Lon_C		[S] Serine peptidases				responsive
PEP	7	Flavobacteriales	PF05547	-12.74	-13.21	-13.12	0.38	Peptidase_M6		[M] Metallo peptidases				responsive
PEP	7	Flavobacteriales	PF05572	-11.67	-12.98	-12.94	1.27	Peptidase_M43		[M] Metallo peptidases				responsive
PEP	7	Flavobacteriales	PF05649	-12.28	-13.04	-12.99	0.71	Peptidase_M13_N		[M] Metallo peptidases				responsive
PEP	7	Flavobacteriales	PF07687	-10.32	-10.54	-10.99	0.67	M20_dimer		[M] Metallo peptidases				responsive
PEP	7	Flavobacteriales	PF07722	-9.36	-9.41	-10.09	0.73	Peptidase_C26		[C] Cysteine peptidases				responsive
PEP	7	Flavobacteriales	PF08291	-12.07	-11.51	-11.77	-0.3	Peptidase_M15_3		[M] Metallo peptidases				responsive
PEP	7	Flavobacteriales	PF08386	-13.01	-12.1	-12.23	-0.78	Abhydrolase_4		Unassigned				responsive
PEP	7	Flavobacteriales	PF08530	-12.86	-11.81	-12.01	-0.85	PepX_C		[S] Serine peptidases				responsive
PEP	7	Flavobacteriales	PF09375	-12.32	-10.38	-10.86	-1.45	Peptidase_M75		[M] Metallo peptidases				responsive
PEP	7	Flavobacteriales	PF09471	-13.28	-13.29	-13.18	-0.1	Peptidase_M64		[M] Metallo peptidases				constitutive
PEP	7	Flavobacteriales	PF10459	-11.64	-12.79	-12.78	1.15	Peptidase_S46		[S] Serine peptidases				responsive
PEP	7	Flavobacteriales	PF10502	-12.35	-11.85	-12.04	-0.31	Peptidase_S26		[S] Serine peptidases				responsive
PEP	7	Flavobacteriales	PF00949	-13.29	-13.17	-13.09	-0.2	Peptidase_S7		[S] Serine peptidases				responsive
PEP	7	Flavobacteriales	PF01447	-13.29	-12.88	-12.86	-0.43	Peptidase_M4		[M] Metallo peptidases				responsive
PEP	7	Flavobacteriales	PF02113	-13.29	-13.19	-13.11	-0.18	Peptidase_S13		[S] Serine peptidases				responsive
PEP	7	Flavobacteriales	PF02868	-13.29	-12.65	-12.68	-0.61	Peptidase_M4_C		[M] Metallo peptidases				responsive
PEP	7	Flavobacteriales	PF03411	-13.29	-13.13	-13.05	-0.23	Peptidase_M74		[M] Metallo peptidases				responsive
PEP	7	Flavobacteriales	PF03412	-13.29	-13.16	-13.08	-0.21	Peptidase_C39		[C] Cysteine peptidases				responsive
PEP	7	Flavobacteriales	PF03734	-13.29	-13.08	-13.02	-0.27	YkuD		[C] Cysteine peptidases				responsive
PEP	7	Flavobacteriales	PF05569	-13.29	-11.59	-11.83	-1.46	Peptidase_M56		[M] Metallo peptidases				responsive
PEP	7	Flavobacteriales	PF12388	-13.29	-13.22	-13.13	-0.16	Peptidase_M57		[M] Metallo peptidases				responsive
PEP	7	Cellvibrionales	PF00082	-11.08	-12.2	-11.64	0.56	Peptidase_S8		[S] Serine peptidases				responsive
PEP	7	Cellvibrionales	PF00089	-11.32	-11.92	-11.31	-0.01	Trypsin		Unassigned				constitutive
PEP	7	Cellvibrionales	PF00246	-12.52	-12.83	-12.39	-0.13	Peptidase_M14		[M] Metallo peptidases				responsive
PEP	7	Cellvibrionales	PF00326	-10.14	-10.66	-9.84	-0.3	Peptidase_S9		[S] Serine peptidases				responsive
PEP	7	Cellvibrionales	PF00557	-10.45	-10.85	-10.05	-0.4	Peptidase_M24		[M] Metallo peptidases				responsive
PEP	7	Cellvibrionales	PF00574	-8.47	-9.98	-9.04	0.56	CLP_protease		[S] Serine peptidases				responsive
PEP	7	Cellvibrionales	PF00675	-12.15	-12.39	-11.86	-0.28	Peptidase_M16		[M] Metallo peptidases				responsive
PEP	7	Cellvibrionales	PF00717	-10.01	-11.03	-10.27	0.25	Peptidase_S24		[S] Serine peptidases				responsive
PEP	7	Cellvibrionales	PF00768	-11.4	-11.6	-10.94	-0.47	Peptidase_S11		[S] Serine peptidases				responsive
PEP	7	Cellvibrionales	PF00814	-10.82	-11.13	-10.39	-0.43	Peptidase_M22		[M] Metallo peptidases				responsive
PEP	7	Cellvibrionales	PF00883	-10.84	-11.27	-10.55	-0.29	Peptidase_M17		[M] Metallo peptidases				responsive
PEP	7	Cellvibrionales	PF00930	-11.66	-12.51	-12.01	0.35	DPPIV_N		[S] Serine peptidases				responsive
PEP	7	Cellvibrionales	PF01112	-13.23	-13.29	-12.92	-0.3	Asparaginase_2		Unassigned				responsive
PEP	7	Cellvibrionales	PF01244	-10.9	-12.52	-12.01	1.11	Peptidase_M19		[M] Metallo peptidases				responsive
PEP	7	Cellvibrionales	PF01252	-11.45	-11.21	-10.48	-0.96	Peptidase_A8		[A] Aspartic peptidases				responsive
PEP	7	Cellvibrionales	PF01343	-9.15	-10.79	-9.99	0.84	Peptidase_S49		[S] Serine peptidases				responsive
PEP	7	Cellvibrionales	PF01401	-13.16	-13.07	-12.67	-0.49	Peptidase_M2		[M] Metallo peptidases				responsive
PEP	7	Cellvibrionales	PF01431	-13.1	-13	-12.58	-0.52	Peptidase_M13		[M] Metallo peptidases				responsive
PEP	7	Cellvibrionales	PF01433	-11.68	-11.91	-11.3	-0.38	Peptidase_M1		[M] Metallo peptidases				responsive
PEP	7	Cellvibrionales	PF01434	-9.35	-10.69	-9.87	0.51	Peptidase_M41		[M] Metallo peptidases				responsive
PEP	7	Cellvibrionales	PF01435	-11.73	-12.46	-11.94	0.21	Peptidase_M48		[M] Metallo peptidases				responsive
PEP	7	Cellvibrionales	PF01478	-12.68	-12.74	-12.28	-0.41	Peptidase_A24		[A] Aspartic peptidases				responsive
PEP	7	Cellvibrionales	PF01546	-11.49	-12.51	-12.01	0.52	Peptidase_M20		[M] Metallo peptidases				responsive
PEP	7	Cellvibrionales	PF01551	-10.42	-10.89	-10.11	-0.31	Peptidase_M23		[M] Metallo peptidases				responsive
PEP	7	Cellvibrionales	PF01965	-11.34	-11.25	-10.53	-0.81	DJ-1_PfpI		[C] Cysteine peptidases				responsive
PEP	7	Cellvibrionales	PF01972	-9.7	-11.7	-11.06	1.36	SDH_sah		[S] Serine peptidases				responsive
PEP	7	Cellvibrionales	PF02016	-13.03	-13.29	-12.92	-0.11	Peptidase_S66		[S] Serine peptidases				responsive
PEP	7	Cellvibrionales	PF02074	-12.47	-12.92	-12.49	0.02	Peptidase_M32		[M] Metallo peptidases				constitutive
PEP	7	Cellvibrionales	PF02127	-10.55	-11.63	-10.98	0.42	Peptidase_M18		[M] Metallo peptidases				responsive
PEP	7	Cellvibrionales	PF02129	-11.32	-11.35	-10.65	-0.67	Peptidase_S15		[S] Serine peptidases				responsive
PEP	7	Cellvibrionales	PF02163	-11.25	-11.82	-11.19	-0.06	Peptidase_M50		[M] Metallo peptidases				constitutive
PEP	7	Cellvibrionales	PF02517	-12.84	-13.08	-12.67	-0.17	CPBP		Unassigned				responsive
PEP	7	Cellvibrionales	PF02557	-12.01	-13.06	-12.65	0.64	VanY		[M] Metallo peptidases				responsive
PEP	7	Cellvibrionales	PF02789	-11.32	-11.76	-11.13	-0.18	Peptidase_M17_N		[M] Metallo peptidases				responsive
PEP	7	Cellvibrionales	PF03572	-11.36	-12.27	-11.73	0.37	Peptidase_S41		[S] Serine peptidases				responsive
PEP	7	Cellvibrionales	PF03576	-13.16	-13.06	-12.65	-0.51	Peptidase_S58		[S] Serine peptidases				responsive
PEP	7	Cellvibrionales	PF04151	-11.19	-12.89	-12.45	1.26	PPC		Unassigned				responsive
PEP	7	Cellvibrionales	PF04389	-12.82	-12.94	-12.52	-0.31	Peptidase_M28		[M] Metallo peptidases				responsive
PEP	7	Cellvibrionales	PF05193	-11.4	-12.03	-11.44	0.05	Peptidase_M16_C		[M] Metallo peptidases				constitutive
PEP	7	Cellvibrionales	PF05343	-11.38	-11.84	-11.23	-0.15	Peptidase_M42		[M] Metallo peptidases				responsive
PEP	7	Cellvibrionales	PF05362	-9.35	-10.53	-9.68	0.32	Lon_C		[S] Serine peptidases				responsive
PEP	7	Cellvibrionales	PF05547	-12.94	-12.97	-12.55	-0.4	Peptidase_M6		[M] Metallo peptidases				responsive
PEP	7	Cellvibrionales	PF05577	-13.21	-13.29	-12.92	-0.29	Peptidase_S28		[S] Serine peptidases				responsive
PEP	7	Cellvibrionales	PF05649	-12.82	-13.11	-12.71	-0.11	Peptidase_M13_N		[M] Metallo peptidases				responsive
PEP	7	Cellvibrionales	PF06750	-12.14	-12.94	-12.52	0.37	DiS_P_DiS		[A] Aspartic peptidases				responsive
PEP	7	Cellvibrionales	PF07687	-11.68	-12.44	-11.93	0.25	M20_dimer		[M] Metallo peptidases				responsive
PEP	7	Cellvibrionales	PF07722	-9.55	-10.32	-9.43	-0.12	Peptidase_C26		[C] Cysteine peptidases				responsive
PEP	7	Cellvibrionales	PF08367	-11.74	-12.29	-11.75	0	M16C_assoc		[M] Metallo peptidases				constitutive
PEP	7	Cellvibrionales	PF08386	-12.39	-12.81	-12.36	-0.03	Abhydrolase_4		Unassigned				constitutive
PEP	7	Cellvibrionales	PF08496	-11.37	-11.85	-11.23	-0.14	Peptidase_S49_N		[S] Serine peptidases				responsive
PEP	7	Cellvibrionales	PF08548	-12.02	-13.2	-12.81	0.79	Peptidase_M10_C		[M] Metallo peptidases				responsive
PEP	7	Cellvibrionales	PF09375	-12.58	-12.64	-12.17	-0.41	Peptidase_M75		[M] Metallo peptidases				responsive
PEP	7	Cellvibrionales	PF09471	-12.91	-13.22	-12.84	-0.07	Peptidase_M64		[M] Metallo peptidases				constitutive
PEP	7	Cellvibrionales	PF10459	-12.52	-12.69	-12.21	-0.3	Peptidase_S46		[S] Serine peptidases				responsive
PEP	7	Cellvibrionales	PF10502	-11.62	-11.96	-11.36	-0.26	Peptidase_S26		[S] Serine peptidases				responsive
PEP	7	Pelagibacterales	PF00082	-13.19	-13.29	-13.23	0.04	Peptidase_S8		[S] Serine peptidases				constitutive
PEP	7	Pelagibacterales	PF00089	-10.37	-10.8	-10.52	0.15	Trypsin		Unassigned				responsive
PEP	7	Pelagibacterales	PF00326	-10.86	-11.55	-11.33	0.48	Peptidase_S9		[S] Serine peptidases				responsive
PEP	7	Pelagibacterales	PF00557	-11.07	-11.23	-10.99	-0.07	Peptidase_M24		[M] Metallo peptidases				responsive
PEP	7	Pelagibacterales	PF00574	-10.61	-11.27	-11.04	0.42	CLP_protease		[S] Serine peptidases				responsive
PEP	7	Pelagibacterales	PF00675	-12.66	-12.91	-12.82	0.16	Peptidase_M16		[M] Metallo peptidases				responsive
PEP	7	Pelagibacterales	PF00717	-10.85	-11.03	-10.77	-0.08	Peptidase_S24		[S] Serine peptidases				responsive
PEP	7	Pelagibacterales	PF00768	-12.29	-11.98	-11.81	-0.48	Peptidase_S11		[S] Serine peptidases				responsive
PEP	7	Pelagibacterales	PF00814	-12.05	-11.89	-11.71	-0.34	Peptidase_M22		[M] Metallo peptidases				responsive
PEP	7	Pelagibacterales	PF00883	-10.02	-10.51	-10.2	0.18	Peptidase_M17		[M] Metallo peptidases				responsive
PEP	7	Pelagibacterales	PF00930	-13.2	-13.05	-12.98	-0.22	DPPIV_N		[S] Serine peptidases				responsive
PEP	7	Pelagibacterales	PF01244	-12.15	-11.97	-11.8	-0.35	Peptidase_M19		[M] Metallo peptidases				responsive
PEP	7	Pelagibacterales	PF01343	-10.57	-11.5	-11.29	0.72	Peptidase_S49		[S] Serine peptidases				responsive
PEP	7	Pelagibacterales	PF01434	-8.93	-9.18	-8.76	-0.17	Peptidase_M41		[M] Metallo peptidases				responsive
PEP	7	Pelagibacterales	PF01435	-11.93	-12.09	-11.93	0	Peptidase_M48		[M] Metallo peptidases				constitutive
PEP	7	Pelagibacterales	PF01478	-13.2	-13.29	-13.23	0.04	Peptidase_A24		[A] Aspartic peptidases				constitutive
PEP	7	Pelagibacterales	PF01546	-11.02	-10.86	-10.59	-0.43	Peptidase_M20		[M] Metallo peptidases				responsive
PEP	7	Pelagibacterales	PF01551	-11.62	-11.56	-11.36	-0.27	Peptidase_M23		[M] Metallo peptidases				responsive
PEP	7	Pelagibacterales	PF01965	-12.63	-12.68	-12.57	-0.06	DJ-1_PfpI		[C] Cysteine peptidases				constitutive
PEP	7	Pelagibacterales	PF01972	-11.89	-12.7	-12.59	0.7	SDH_sah		[S] Serine peptidases				responsive
PEP	7	Pelagibacterales	PF02074	-13.13	-13.29	-13.23	0.11	Peptidase_M32		[M] Metallo peptidases				responsive
PEP	7	Pelagibacterales	PF02129	-11.72	-12.49	-12.37	0.64	Peptidase_S15		[S] Serine peptidases				responsive
PEP	7	Pelagibacterales	PF02163	-11.43	-11.92	-11.75	0.32	Peptidase_M50		[M] Metallo peptidases				responsive
PEP	7	Pelagibacterales	PF02907	-13.05	-13.29	-13.23	0.18	Peptidase_S29		[S] Serine peptidases				responsive
PEP	7	Pelagibacterales	PF03572	-11.35	-11.7	-11.5	0.15	Peptidase_S41		[S] Serine peptidases				responsive
PEP	7	Pelagibacterales	PF03575	-12.93	-12.53	-12.41	-0.52	Peptidase_S51		[S] Serine peptidases				responsive
PEP	7	Pelagibacterales	PF04389	-12.38	-12.24	-12.09	-0.29	Peptidase_M28		[M] Metallo peptidases				responsive
PEP	7	Pelagibacterales	PF05193	-12.66	-12.91	-12.82	0.16	Peptidase_M16_C		[M] Metallo peptidases				responsive
PEP	7	Pelagibacterales	PF05362	-9.56	-10.35	-10.03	0.47	Lon_C		[S] Serine peptidases				responsive
PEP	7	Pelagibacterales	PF06750	-13.2	-13.29	-13.23	0.04	DiS_P_DiS		[A] Aspartic peptidases				constitutive
PEP	7	Pelagibacterales	PF07687	-12.13	-11.72	-11.53	-0.6	M20_dimer		[M] Metallo peptidases				responsive
PEP	7	Pelagibacterales	PF07722	-12.1	-11.71	-11.52	-0.59	Peptidase_C26		[C] Cysteine peptidases				responsive
PEP	7	Pelagibacterales	PF10459	-13.29	-12.87	-12.78	-0.51	Peptidase_S46		[S] Serine peptidases				responsive
PEP	7	Saprospirales	PF00082	-11.88	-9.46	-11.22	-0.66	Peptidase_S8		[S] Serine peptidases				responsive
PEP	7	Saprospirales	PF00089	-10.9	-10.28	-11.45	0.54	Trypsin		Unassigned				responsive
PEP	7	Saprospirales	PF00112	-7.27	-10.53	-11.51	4.24	Peptidase_C1		[C] Cysteine peptidases				responsive
PEP	7	Saprospirales	PF00246	-7.78	-12.8	-12.13	4.35	Peptidase_M14		[M] Metallo peptidases				responsive
PEP	7	Saprospirales	PF00557	-10.03	-7.93	-10.81	0.78	Peptidase_M24		[M] Metallo peptidases				responsive
PEP	7	Saprospirales	PF00574	-10.27	-9.22	-11.16	0.89	CLP_protease		[S] Serine peptidases				responsive
PEP	7	Saprospirales	PF00656	-10.7	-6.81	-10.51	-0.2	Peptidase_C14		[C] Cysteine peptidases				responsive
PEP	7	Saprospirales	PF00717	-11.4	-9.61	-11.26	-0.13	Peptidase_S24		[S] Serine peptidases				constitutive
PEP	7	Saprospirales	PF00930	-9.65	-10.74	-11.57	1.92	DPPIV_N		[S] Serine peptidases				responsive
PEP	7	Saprospirales	PF00949	-10.87	-12.95	-12.17	1.3	Peptidase_S7		[S] Serine peptidases				responsive
PEP	7	Saprospirales	PF01343	-11.64	-9.87	-11.34	-0.31	Peptidase_S49		[S] Serine peptidases				responsive
PEP	7	Saprospirales	PF01434	-10.79	-9.11	-11.13	0.34	Peptidase_M41		[M] Metallo peptidases				constitutive
PEP	7	Saprospirales	PF01546	-10.68	-10.43	-11.49	0.8	Peptidase_M20		[M] Metallo peptidases				responsive
PEP	7	Saprospirales	PF01551	-11.44	-9.35	-11.19	-0.25	Peptidase_M23		[M] Metallo peptidases				responsive
PEP	7	Saprospirales	PF01650	-11.33	-7.27	-10.63	-0.7	Peptidase_C13		[C] Cysteine peptidases				responsive
PEP	7	Saprospirales	PF01972	-11.64	-10.49	-11.5	-0.14	SDH_sah		[S] Serine peptidases				constitutive
PEP	7	Saprospirales	PF02128	-7.46	-12.23	-11.98	4.51	Peptidase_M36		[M] Metallo peptidases				responsive
PEP	7	Saprospirales	PF02557	-11.94	-12.03	-11.92	-0.02	VanY		[M] Metallo peptidases				constitutive
PEP	7	Saprospirales	PF03051	-7.27	-11.06	-11.66	4.39	Peptidase_C1_2		[C] Cysteine peptidases				responsive
PEP	7	Saprospirales	PF03572	-12.03	-10.35	-11.47	-0.56	Peptidase_S41		[S] Serine peptidases				responsive
PEP	7	Saprospirales	PF04389	-10.46	-10.07	-11.39	0.93	Peptidase_M28		[M] Metallo peptidases				responsive
PEP	7	Saprospirales	PF05193	-11.06	-10.82	-11.59	0.53	Peptidase_M16_C		[M] Metallo peptidases				responsive
PEP	7	Saprospirales	PF05343	-9.9	-10.38	-11.47	1.57	Peptidase_M42		[M] Metallo peptidases				responsive
PEP	7	Saprospirales	PF05362	-12.31	-11.29	-11.72	-0.59	Lon_C		[S] Serine peptidases				responsive
PEP	7	Saprospirales	PF05547	-7.84	-12.41	-12.02	4.18	Peptidase_M6		[M] Metallo peptidases				responsive
PEP	7	Saprospirales	PF05572	-11.17	-10.63	-11.54	0.37	Peptidase_M43		[M] Metallo peptidases				constitutive
PEP	7	Saprospirales	PF07687	-11.86	-11.76	-11.85	-0.01	M20_dimer		[M] Metallo peptidases				constitutive
PEP	7	Saprospirales	PF10502	-12.38	-11.21	-11.7	-0.68	Peptidase_S26		[S] Serine peptidases				responsive
PEP	7	Saprospirales	PF00326	-13.29	-10.64	-11.54	-1.74	Peptidase_S9		[S] Serine peptidases				responsive
PEP	7	Saprospirales	PF00675	-13.29	-12.45	-12.03	-1.25	Peptidase_M16		[M] Metallo peptidases				responsive
PEP	7	Saprospirales	PF00814	-13.29	-12.02	-11.92	-1.37	Peptidase_M22		[M] Metallo peptidases				responsive
PEP	7	Saprospirales	PF01112	-13.29	-12.72	-12.11	-1.18	Asparaginase_2		Unassigned				responsive
PEP	7	Saprospirales	PF01244	-13.29	-12.46	-12.04	-1.25	Peptidase_M19		[M] Metallo peptidases				responsive
PEP	7	Saprospirales	PF01252	-13.29	-12.39	-12.02	-1.27	Peptidase_A8		[A] Aspartic peptidases				responsive
PEP	7	Saprospirales	PF01364	-13.29	-10.64	-11.54	-1.74	Peptidase_C25		[C] Cysteine peptidases				responsive
PEP	7	Saprospirales	PF01421	-13.29	-12.83	-12.14	-1.15	Reprolysin		Unassigned				responsive
PEP	7	Saprospirales	PF01433	-13.29	-10.7	-11.56	-1.73	Peptidase_M1		[M] Metallo peptidases				responsive
PEP	7	Saprospirales	PF01435	-13.29	-11.85	-11.87	-1.42	Peptidase_M48		[M] Metallo peptidases				responsive
PEP	7	Saprospirales	PF02073	-13.29	-12	-11.91	-1.38	Peptidase_M29		[M] Metallo peptidases				responsive
PEP	7	Saprospirales	PF02113	-13.29	-12.05	-11.93	-1.36	Peptidase_S13		[S] Serine peptidases				responsive
PEP	7	Saprospirales	PF02129	-13.29	-11.61	-11.81	-1.48	Peptidase_S15		[S] Serine peptidases				responsive
PEP	7	Saprospirales	PF02163	-13.29	-10.47	-11.5	-1.79	Peptidase_M50		[M] Metallo peptidases				responsive
PEP	7	Saprospirales	PF02517	-13.29	-12.32	-12	-1.29	CPBP		Unassigned				responsive
PEP	7	Saprospirales	PF05576	-13.29	-12.79	-12.13	-1.16	Peptidase_S37		[S] Serine peptidases				responsive
PEP	7	Saprospirales	PF07722	-13.29	-11.38	-11.74	-1.54	Peptidase_C26		[C] Cysteine peptidases				responsive
PEP	7	Saprospirales	PF09375	-13.29	-11.22	-11.7	-1.59	Peptidase_M75		[M] Metallo peptidases				responsive
PEP	7	Saprospirales	PF10459	-13.29	-10.81	-11.59	-1.7	Peptidase_S46		[S] Serine peptidases				responsive
TP	1	Alteromonadales	PF00005	-8.07	-7.88	-8.23	0.16	ABC_tran				3.A.1	The ATP-binding Cassette (ABC) Superfamily	responsive
TP	1	Alteromonadales	PF00012	-8.89	-9.1	-9.45	0.56	HSP70				1.A.33	The Cation Channel-forming Heat Shock Protein-70 (Hsp70) Family	responsive
TP	1	Alteromonadales	PF00032	-10.21	-10.2	-10.54	0.34	Cytochrom_B_C				3.D.3	The Proton-translocating Quinol:Cytochrome c Reductase (QCR) Superfamily	responsive
TP	1	Alteromonadales	PF00033	-10.15	-10.18	-10.52	0.37	Cytochrome_B				3.D.3	The Proton-translocating Quinol:Cytochrome c Reductase (QCR) Superfamily	responsive
TP	1	Alteromonadales	PF00083	-11.66	-10.95	-11.28	-0.37	Sugar_tr				2.A.1	The Major Facilitator Superfamily (MFS)	responsive
TP	1	Alteromonadales	PF00115	-10.41	-10.08	-10.43	0.01	COX1				3.D.4	The Proton-translocating Cytochrome Oxidase (COX) Superfamily	constitutive
TP	1	Alteromonadales	PF00116	-13.14	-12.13	-12.46	-0.68	COX2				3.D.4	The Proton-translocating Cytochrome Oxidase (COX) Superfamily	responsive
TP	1	Alteromonadales	PF00119	-9.95	-9.85	-10.19	0.24	ATP-synt_A				3.A.2	The H<sup>+</sup>- or Na<sup>+</sup>-translocating F-type, V-type and A-type ATPase (F-ATPase) Superfamily	responsive
TP	1	Alteromonadales	PF00122	-12.84	-12.54	-12.87	0.02	E1-E2_ATPase				3.A.3	The P-type ATPase (P-ATPase) Superfamily	constitutive
TP	1	Alteromonadales	PF00137	-9.21	-8.88	-9.23	0.02	ATP-synt_C				3.A.2	The H<sup>+</sup>- or Na<sup>+</sup>-translocating F-type, V-type and A-type ATPase (F-ATPase) Superfamily	constitutive
TP	1	Alteromonadales	PF00175	-8.53	-8.17	-8.52	-0.01	NAD_binding_1				3.D.5	The Na<sup>+</sup>-translocating NADH:Quinone Dehydrogenase (Na-NDH) Family	constitutive
TP	1	Alteromonadales	PF00209	-11.81	-11.54	-11.88	0.07	SNF				2.A.22	The Neurotransmitter:Sodium Symporter (NSS) Family	constitutive
TP	1	Alteromonadales	PF00213	-8.94	-9.16	-9.5	0.57	OSCP				3.A.2	The H<sup>+</sup>- or Na<sup>+</sup>-translocating F-type, V-type and A-type ATPase (F-ATPase) Superfamily	responsive
TP	1	Alteromonadales	PF00263	-12.01	-11.49	-11.82	-0.19	Secretin				1.B.22	The Outer Bacterial Membrane Secretin (Secretin) Family	responsive
TP	1	Alteromonadales	PF00267	-11.87	-12.8	-13.13	1.26	Porin_1				1.B.1	The General Bacterial Porin (GBP) Family	responsive
TP	1	Alteromonadales	PF00324	-12.93	-11.31	-11.65	-1.29	AA_permease				2.A.3	The Amino Acid-Polyamine-Organocation (APC) Family	responsive
TP	1	Alteromonadales	PF00344	-7.11	-7.64	-8	0.89	SecY				3.A.5	The General Secretory Pathway (Sec) Family	responsive
TP	1	Alteromonadales	PF00355	-8.8	-7.68	-8.04	-0.76	Rieske				3.D.3	The Proton-translocating Quinol:Cytochrome c Reductase (QCR) Superfamily	responsive
TP	1	Alteromonadales	PF00359	-13	-12	-12.34	-0.66	PTS_EIIA_2				4.A.2	The PTS Fructose-Mannitol (Fru) Family	responsive
TP	1	Alteromonadales	PF00361	-13.05	-12.19	-12.52	-0.53	Proton_antipo_M				3.D.1	The H<sup>+</sup> or Na<sup>+</sup>-translocating NADH Dehydrogenase (NDH) Family	responsive
TP	1	Alteromonadales	PF00364	-9.04	-8.83	-9.18	0.14	Biotin_lipoyl				3.B.1	The Na<sup>+</sup>-transporting Carboxylic Acid Decarboxylase (NaT-DC) Family	responsive
TP	1	Alteromonadales	PF00375	-11.68	-11.79	-12.13	0.45	SDF				2.A.23	The Dicarboxylate/Amino Acid:Cation (Na<sup>+</sup> or H<sup>+</sup>) Symporter (DAACS) Family	responsive
TP	1	Alteromonadales	PF00403	-12.8	-12.7	-13.03	0.23	HMA				9.A.2	The MerTP Mercuric Ion (Hg<sup>2+</sup>) Permease (MerTP) Family	responsive
TP	1	Alteromonadales	PF00430	-9	-9.03	-9.38	0.38	ATP-synt_B				3.A.2	The H<sup>+</sup>- or Na<sup>+</sup>-translocating F-type, V-type and A-type ATPase (F-ATPase) Superfamily	responsive
TP	1	Alteromonadales	PF00436	-10.52	-10.07	-10.42	-0.11	SSB				3.A.7	The Type IV (Conjugal DNA-Protein Transfer or VirB) Secretory Pathway (IVSP) Family	constitutive
TP	1	Alteromonadales	PF00437	-12.55	-11.35	-11.69	-0.86	T2SSE				3.A.14	The Fimbrilin/Protein Exporter (FPE) Family	responsive
TP	1	Alteromonadales	PF00448	-11.29	-11.29	-11.63	0.34	SRP54				3.A.5	The General Secretory Pathway (Sec) Family	responsive
TP	1	Alteromonadales	PF00474	-12.18	-11.65	-11.99	-0.19	SSF				2.A.21	The Solute:Sodium Symporter (SSS) Family	responsive
TP	1	Alteromonadales	PF00482	-12.46	-12.03	-12.36	-0.1	T2SSF				3.A.14	The Fimbrilin/Protein Exporter (FPE) Family	constitutive
TP	1	Alteromonadales	PF00497	-12.74	-11.62	-11.95	-0.79	SBP_bac_3				3.A.1	The ATP-binding Cassette (ABC) Superfamily	responsive
TP	1	Alteromonadales	PF00510	-12.88	-11.99	-12.33	-0.55	COX3				3.D.4	The Proton-translocating Cytochrome Oxidase (COX) Superfamily	responsive
TP	1	Alteromonadales	PF00520	-12.74	-11.76	-12.09	-0.64	Ion_trans				1.A.3	The Ryanodine-Inositol 1,4,5-triphosphate Receptor Ca<sup>2+</sup> Channel (RIR-CaC) Family	responsive
TP	1	Alteromonadales	PF00528	-9.08	-8.94	-9.29	0.21	BPD_transp_1				3.A.1	The ATP-binding Cassette (ABC) Superfamily	responsive
TP	1	Alteromonadales	PF00529	-13.23	-13.03	-13.36	0.13	HlyD				2.A.6	The Resistance-Nodulation-Cell Division (RND) Superfamily	responsive
TP	1	Alteromonadales	PF00532	-12.24	-11.64	-11.98	-0.26	Peripla_BP_1				3.A.1	The ATP-binding Cassette (ABC) Superfamily	responsive
TP	1	Alteromonadales	PF00535	-11.35	-11.24	-11.57	0.22	Glycos_transf_2				9.B.32	The Putative Vectorial Glycosyl Polymerization (VGP) Family	responsive
TP	1	Alteromonadales	PF00584	-8.84	-8.89	-9.24	0.4	SecE				3.A.5	The General Secretory Pathway (Sec) Family	responsive
TP	1	Alteromonadales	PF00593	-5.41	-5.02	-5.38	-0.02	TonB_dep_Rec				1.B.14	The Outer Membrane Receptor (OMR) Family	constitutive
TP	1	Alteromonadales	PF00654	-13.04	-12.9	-13.23	0.19	Voltage_CLC				1.A.11	The Ammonia Transporter Channel (Amt) Family	responsive
TP	1	Alteromonadales	PF00662	-13.05	-12.35	-12.69	-0.36	Proton_antipo_N				3.D.1	The H<sup>+</sup> or Na<sup>+</sup>-translocating NADH Dehydrogenase (NDH) Family	responsive
TP	1	Alteromonadales	PF00664	-11.83	-11.02	-11.36	-0.47	ABC_membrane				3.A.1	The ATP-binding Cassette (ABC) Superfamily	responsive
TP	1	Alteromonadales	PF00691	-10.24	-9.86	-10.2	-0.04	OmpA				1.B.6	The OmpA-OmpF Porin (OOP) Family	constitutive
TP	1	Alteromonadales	PF00771	-13.22	-12.79	-13.13	-0.1	FHIPEP				3.A.6	The Type III (Virulence-related) Secretory Pathway (IIISP) Family	constitutive
TP	1	Alteromonadales	PF00813	-13.2	-12.96	-13.29	0.09	FliP				3.A.6	The Type III (Virulence-related) Secretory Pathway (IIISP) Family	constitutive
TP	1	Alteromonadales	PF00854	-12.35	-12.03	-12.36	0.01	PTR2				2.A.17	The Proton-dependent Oligopeptide Transporter (POT) Family	constitutive
TP	1	Alteromonadales	PF00860	-10.66	-10.69	-11.03	0.37	Xan_ur_permease				2.A.40	The Nucleobase:Cation Symporter-2 (NCS2) Family	responsive
TP	1	Alteromonadales	PF00873	-9.99	-9.32	-9.67	-0.32	ACR_tran				2.A.6	The Resistance-Nodulation-Cell Division (RND) Superfamily	responsive
TP	1	Alteromonadales	PF00892	-11.35	-10.56	-10.9	-0.45	EamA				2.A.7	The Drug/Metabolite Transporter (DMT) Superfamily	responsive
TP	1	Alteromonadales	PF00902	-12.1	-12.08	-12.41	0.31	TatC				2.A.64	The Twin Arginine Targeting (Tat) Family	responsive
TP	1	Alteromonadales	PF00909	-10.64	-10.34	-10.68	0.04	Ammonium_transp				2.A.49	The Chloride Carrier/Channel (ClC) Family	constitutive
TP	1	Alteromonadales	PF00916	-10.53	-10.51	-10.85	0.32	Sulfate_transp				2.A.53	The Sulfate Permease (SulP) Family	responsive
TP	1	Alteromonadales	PF00924	-11.86	-11.12	-11.46	-0.4	MS_channel				1.A.23	The Small Conductance Mechanosensitive Ion Channel (MscS) Family	responsive
TP	1	Alteromonadales	PF00939	-11.69	-10.76	-11.1	-0.58	Na_sulph_symp				2.A.47	The Divalent Anion:Na<sup>+</sup> Symporter (DASS) Family	responsive
TP	1	Alteromonadales	PF00950	-13.2	-12.79	-13.12	-0.07	ABC-3				3.A.1	The ATP-binding Cassette (ABC) Superfamily	constitutive
TP	1	Alteromonadales	PF00999	-13.05	-12.06	-12.4	-0.66	Na_H_Exchanger				2.A.36	The Monovalent Cation:Proton Antiporter-1 (CPA1) Family	responsive
TP	1	Alteromonadales	PF01027	-10.6	-10.32	-10.66	0.06	Bax1-I				9.B.24	The Testis-Enhanced Gene Transfer (TEGT) Family	constitutive
TP	1	Alteromonadales	PF01032	-13.2	-12.63	-12.97	-0.23	FecCD				3.A.1	The ATP-binding Cassette (ABC) Superfamily	responsive
TP	1	Alteromonadales	PF01036	-8.89	-9.05	-9.4	0.51	Bac_rhodopsin				3.E.1	The Ion-translocating Microbial Rhodopsin (MR) Family	responsive
TP	1	Alteromonadales	PF01039	-10.69	-10.67	-11.01	0.32	Carboxyl_trans				3.B.1	The Na<sup>+</sup>-transporting Carboxylic Acid Decarboxylase (NaT-DC) Family	responsive
TP	1	Alteromonadales	PF01040	-12.49	-11.61	-11.95	-0.54	UbiA				3.D.4	The Proton-translocating Cytochrome Oxidase (COX) Superfamily	responsive
TP	1	Alteromonadales	PF01061	-12.56	-12.06	-12.4	-0.16	ABC2_membrane				3.A.1	The ATP-binding Cassette (ABC) Superfamily	responsive
TP	1	Alteromonadales	PF01098	-12.49	-12.01	-12.35	-0.14	FTSW_RODA_SPOVE				9.B.3	The Putative Bacterial Murein Precursor Exporter (MPE) Family	responsive
TP	1	Alteromonadales	PF01103	-11.37	-11.12	-11.46	0.09	Bac_surface_Ag				3.A.9	The Chloroplast Envelope Protein Translocase (CEPT or Tic-Toc) Family	constitutive
TP	1	Alteromonadales	PF01203	-13.11	-12.47	-12.8	-0.31	T2SSN				3.A.15	The Outer Membrane Protein Secreting Main Terminal Branch (MTB) Family	responsive
TP	1	Alteromonadales	PF01235	-11.2	-10.24	-10.59	-0.61	Na_Ala_symp				2.A.25	The Alanine or Glycine:Cation Symporter (AGCS) Family	responsive
TP	1	Alteromonadales	PF01262	-7.76	-8.64	-8.99	1.23	AlaDh_PNT_C				3.D.2	The Proton-translocating Transhydrogenase (PTH) Family	responsive
TP	1	Alteromonadales	PF01312	-13.25	-13.2	-13.52	0.27	Bac_export_2				3.A.6	The Type III (Virulence-related) Secretory Pathway (IIISP) Family	responsive
TP	1	Alteromonadales	PF01313	-13.15	-13.18	-13.51	0.36	Bac_export_3				3.A.6	The Type III (Virulence-related) Secretory Pathway (IIISP) Family	responsive
TP	1	Alteromonadales	PF01324	-13.15	-12.9	-13.23	0.08	Diphtheria_R				1.C.7	The Diphtheria Toxin (DT) Family	constitutive
TP	1	Alteromonadales	PF01384	-12.81	-12.36	-12.69	-0.12	PHO4				2.A.20	The Inorganic Phosphate Transporter (PiT) Family	constitutive
TP	1	Alteromonadales	PF01491	-12.41	-12.72	-13.05	0.64	Frataxin_Cyay				9.B.21	The Frataxin (Frataxin) Family	responsive
TP	1	Alteromonadales	PF01497	-13.04	-12.92	-13.25	0.21	Peripla_BP_2				3.A.1	The ATP-binding Cassette (ABC) Superfamily	responsive
TP	1	Alteromonadales	PF01512	-12.32	-12.29	-12.62	0.3	Complex1_51K				3.D.1	The H<sup>+</sup> or Na<sup>+</sup>-translocating NADH Dehydrogenase (NDH) Family	responsive
TP	1	Alteromonadales	PF01514	-12.84	-12.43	-12.76	-0.08	YscJ_FliF				3.A.6	The Type III (Virulence-related) Secretory Pathway (IIISP) Family	constitutive
TP	1	Alteromonadales	PF01545	-12.97	-11.79	-12.12	-0.84	Cation_efflux				2.A.4	The Cation Diffusion Facilitator (CDF) Family	responsive
TP	1	Alteromonadales	PF01547	-11.5	-11.64	-11.97	0.47	SBP_bac_1				3.A.1	The ATP-binding Cassette (ABC) Superfamily	responsive
TP	1	Alteromonadales	PF01554	-12.13	-11.43	-11.77	-0.36	MatE				2.A.66	The Multidrug/Oligosaccharidyl-lipid/Polysaccharide (MOP) Flippase Superfamily	responsive
TP	1	Alteromonadales	PF01566	-12.72	-12.08	-12.42	-0.3	Nramp				2.A.55	The Metal Ion (Mn<sup>2+</sup>-iron) Transporter (Nramp) Family	responsive
TP	1	Alteromonadales	PF01578	-11.53	-11.19	-11.53	0.01	Cytochrom_C_asm				3.A.1	The ATP-binding Cassette (ABC) Superfamily	constitutive
TP	1	Alteromonadales	PF01594	-11.94	-11.69	-12.03	0.09	AI-2E_transport				9.B.22	The Leukotoxin Secretion Morphogenesis Protein C (MorC) Family	constitutive
TP	1	Alteromonadales	PF01618	-8.2	-8.08	-8.43	0.23	MotA_ExbB				1.A.30	The H<sup>+</sup>- or Na<sup>+</sup>-translocating Bacterial Flagellar Motor/ExbBD Outer Membrane Transport Energizer (Mot/Exb) Superfamily	responsive
TP	1	Alteromonadales	PF01656	-10.58	-10.56	-10.9	0.32	CbiA				3.A.1	The ATP-binding Cassette (ABC) Superfamily	responsive
TP	1	Alteromonadales	PF01699	-11.9	-11.74	-12.07	0.17	Na_Ca_ex				2.A.19	The Ca<sup>2+</sup>:Cation Antiporter (CaCA) Family	responsive
TP	1	Alteromonadales	PF01758	-13.06	-12.29	-12.62	-0.44	SBF				2.A.28	The Bile Acid:Na<sup>+</sup> Symporter (BASS) Family	responsive
TP	1	Alteromonadales	PF01769	-12.55	-12.76	-13.09	0.55	MgtE				9.A.19	The Mg<sup>2+</sup> Transporter-E (MgtE) Family	responsive
TP	1	Alteromonadales	PF01773	-12.83	-12.26	-12.6	-0.24	Nucleos_tra2_N				2.A.41	The Concentrative Nucleoside Transporter (CNT) Family	responsive
TP	1	Alteromonadales	PF01810	-12.76	-11.92	-12.26	-0.5	LysE				2.A.75	The L-Lysine Exporter (LysE) Family	responsive
TP	1	Alteromonadales	PF01852	-13	-12.85	-13.18	0.18	START				9.B.64	The Putative Cholesterol Transporter (Start1) Family	responsive
TP	1	Alteromonadales	PF01899	-13.15	-12.72	-13.05	-0.09	MNHE				2.A.63	The Monovalent Cation (K<sup>+</sup> or Na<sup>+</sup>):Proton Antiporter-3 (CPA3) Family	constitutive
TP	1	Alteromonadales	PF01914	-12.76	-12.57	-12.9	0.14	MarC				9.B.10	The Putative Tripartite Zn<sup>2+</sup> Transporter (TZT) Family	responsive
TP	1	Alteromonadales	PF02028	-12.77	-12.42	-12.75	-0.02	BCCT				2.A.15	The Betaine/Carnitine/Choline Transporter (BCCT) Family	constitutive
TP	1	Alteromonadales	PF02096	-10.28	-9.35	-9.7	-0.58	60KD_IMP				2.A.9	The Cytochrome Oxidase Biogenesis (Oxa1) Family	responsive
TP	1	Alteromonadales	PF02108	-13	-12.67	-13.01	0.01	FliH				3.A.6	The Type III (Virulence-related) Secretory Pathway (IIISP) Family	constitutive
TP	1	Alteromonadales	PF02167	-11.17	-11.11	-11.45	0.28	Cytochrom_C1				3.D.3	The Proton-translocating Quinol:Cytochrome c Reductase (QCR) Superfamily	responsive
TP	1	Alteromonadales	PF02321	-11.61	-11.33	-11.66	0.05	OEP				1.B.17	The Outer Membrane Factor (OMF) Family	constitutive
TP	1	Alteromonadales	PF02355	-10.42	-9.94	-10.28	-0.14	SecD_SecF				3.A.5	The General Secretory Pathway (Sec) Family	responsive
TP	1	Alteromonadales	PF02374	-11.61	-11.12	-11.46	-0.15	ArsA_ATPase				3.A.4	The Arsenite-Antimonite (ArsAB) Efflux Family	responsive
TP	1	Alteromonadales	PF02386	-13.14	-12.69	-13.02	-0.12	TrkH				2.A.38	The K<sup>+</sup> Transporter (Trk) Family	constitutive
TP	1	Alteromonadales	PF02416	-10.53	-10.76	-11.1	0.56	MttA_Hcf106				2.A.64	The Twin Arginine Targeting (Tat) Family	responsive
TP	1	Alteromonadales	PF02421	-8.29	-8.3	-8.66	0.37	FeoB_N				9.A.8	The Ferrous Iron Uptake (FeoB) Family	responsive
TP	1	Alteromonadales	PF02472	-9.27	-8.94	-9.29	0.02	ExbD				2.C.1	The TonB-ExbB-ExbD/TolA-TolQ-TolR (TonB) Family of Auxiliary Proteins for Energization of Outer Membrane Receptor (OMR)-mediated Active Transport	constitutive
TP	1	Alteromonadales	PF02492	-12.03	-11.71	-12.05	0.02	cobW				3.A.1	The ATP-binding Cassette (ABC) Superfamily	constitutive
TP	1	Alteromonadales	PF02508	-8.53	-8.85	-9.19	0.67	Rnf-Nqr				3.D.5	The Na<sup>+</sup>-translocating NADH:Quinone Dehydrogenase (Na-NDH) Family	responsive
TP	1	Alteromonadales	PF02554	-12.92	-12.3	-12.63	-0.28	CstA				9.B.59	The Putative Peptide Transporter Carbon Starvation CstA (CstA) Family	responsive
TP	1	Alteromonadales	PF02563	-9.99	-9.8	-10.14	0.16	Poly_export				1.B.18	The Outer Membrane Auxiliary (OMA) Protein Family	responsive
TP	1	Alteromonadales	PF02600	-12.31	-12.19	-12.52	0.21	DsbB				5.A.2	The Disulfide Bond Oxidoreductase B (DsbB) Family	responsive
TP	1	Alteromonadales	PF02660	-13.01	-12.64	-12.98	-0.03	G3P_acyltransf				9.B.31	The YqiH (YqiH) Family	constitutive
TP	1	Alteromonadales	PF02667	-13.07	-13.14	-13.47	0.4	SCFA_trans				2.A.73	The Short Chain Fatty Acid Uptake (AtoE) Family	responsive
TP	1	Alteromonadales	PF02683	-13.06	-13	-13.33	0.28	DsbD				5.A.1	The Disulfide Bond Oxidoreductase D (DsbD) Family	responsive
TP	1	Alteromonadales	PF02699	-11.18	-10.9	-11.24	0.06	YajC				3.A.5	The General Secretory Pathway (Sec) Family	constitutive
TP	1	Alteromonadales	PF02790	-13.19	-12.24	-12.58	-0.62	COX2_TM				3.D.4	The Proton-translocating Cytochrome Oxidase (COX) Superfamily	responsive
TP	1	Alteromonadales	PF02881	-11.68	-11.94	-12.28	0.6	SRP54_N				3.A.5	The General Secretory Pathway (Sec) Family	responsive
TP	1	Alteromonadales	PF02978	-12.65	-12.73	-13.06	0.41	SRP_SPB				3.A.5	The General Secretory Pathway (Sec) Family	responsive
TP	1	Alteromonadales	PF03023	-13.12	-12.43	-12.76	-0.36	MurJ				2.A.66	The Multidrug/Oligosaccharidyl-lipid/Polysaccharide (MOP) Flippase Superfamily	responsive
TP	1	Alteromonadales	PF03116	-9.58	-9.28	-9.62	0.04	NQR2_RnfD_RnfE				3.D.5	The Na<sup>+</sup>-translocating NADH:Quinone Dehydrogenase (Na-NDH) Family	constitutive
TP	1	Alteromonadales	PF03160	-12.97	-12.28	-12.62	-0.35	Calx-beta				2.A.19	The Ca<sup>2+</sup>:Cation Antiporter (CaCA) Family	responsive
TP	1	Alteromonadales	PF03176	-10.93	-10.5	-10.84	-0.09	MMPL				2.A.6	The Resistance-Nodulation-Cell Division (RND) Superfamily	constitutive
TP	1	Alteromonadales	PF03186	-12.85	-13.02	-13.35	0.5	CobD_Cbib				3.A.1	The ATP-binding Cassette (ABC) Superfamily	responsive
TP	1	Alteromonadales	PF03203	-11.81	-10.68	-11.02	-0.79	MerC				9.A.3	The MerC Mercuric Ion (Hg<sup>2+</sup>) Uptake (MerC) Family	responsive
TP	1	Alteromonadales	PF03209	-13.14	-12.24	-12.57	-0.57	PUCC				9.B.7	The Putative Sulfate Transporter (CysZ) Family	responsive
TP	1	Alteromonadales	PF03334	-13.11	-12.94	-13.27	0.16	PhaG_MnhG_YufB				2.A.63	The Monovalent Cation (K<sup>+</sup> or Na<sup>+</sup>):Proton Antiporter-3 (CPA3) Family	responsive
TP	1	Alteromonadales	PF03349	-10.77	-9.62	-9.96	-0.8	Toluene_X				1.B.9	The FadL Outer Membrane Protein (FadL) Family	responsive
TP	1	Alteromonadales	PF03379	-12.91	-12.52	-12.85	-0.07	CcmB				3.A.1	The ATP-binding Cassette (ABC) Superfamily	constitutive
TP	1	Alteromonadales	PF03471	-12.16	-11.95	-12.29	0.13	CorC_HlyC				9.B.37	The Huntington-interacting Protein 14 (HIP14) Family	responsive
TP	1	Alteromonadales	PF03480	-13.05	-12.6	-12.93	-0.12	DctP				2.A.56	The Tripartite ATP-independent Periplasmic Transporter (TRAP-T) Family	constitutive
TP	1	Alteromonadales	PF03502	-12.1	-12.43	-12.77	0.67	Channel_Tsx				1.B.10	The Nucleoside-specific Channel-forming Outer Membrane Porin (Tsx) Family	responsive
TP	1	Alteromonadales	PF03544	-8.86	-8.64	-8.99	0.13	TonB_C				1.A.30	The H<sup>+</sup>- or Na<sup>+</sup>-translocating Bacterial Flagellar Motor/ExbBD Outer Membrane Transport Energizer (Mot/Exb) Superfamily	responsive
TP	1	Alteromonadales	PF03547	-12.56	-12.44	-12.77	0.21	Mem_trans				2.A.69	The Auxin Efflux Carrier (AEC) Family	responsive
TP	1	Alteromonadales	PF03553	-12.76	-11.6	-11.94	-0.82	Na_H_antiporter				2.A.35	The NhaC Na<sup>+</sup>:H<sup>+</sup> Antiporter (NhaC) Family	responsive
TP	1	Alteromonadales	PF03600	-10.99	-10.6	-10.95	-0.04	CitMHS				2.A.11	The Citrate-Mg<sup>2+</sup>:H<sup>+</sup> (CitM) Citrate-Ca<sup>2+</sup>:H<sup>+</sup> (CitH) Symporter (CitMHS) Family	constitutive
TP	1	Alteromonadales	PF03606	-13.11	-12.74	-13.07	-0.04	DcuC				2.A.61	The C<sub>4</sub>-dicarboxylate Uptake C (DcuC) Family	constitutive
TP	1	Alteromonadales	PF03616	-13.17	-13.19	-13.52	0.35	Glt_symporter				2.A.27	The Glutamate:Na<sup>+</sup> Symporter (ESS) Family	responsive
TP	1	Alteromonadales	PF03658	-12.62	-12.12	-12.45	-0.16	Ub-RnfH				3.D.6	The Putative Ion (H<sup>+</sup> or Na<sup>+</sup>)-translocating NADH:Ferredoxin Oxidoreductase (NFO) Family	responsive
TP	1	Alteromonadales	PF03772	-13.27	-13.08	-13.41	0.14	Competence				3.A.11	The Bacterial Competence-related DNA Transformation Transporter (DNA-T) Family	responsive
TP	1	Alteromonadales	PF03783	-12.12	-12.15	-12.48	0.36	CsgG				9.B.47	The &gamma;-Secretase (&gamma;-Secretase) Family	responsive
TP	1	Alteromonadales	PF03788	-13.2	-12.91	-13.24	0.04	LrgA				1.E.14	The LrgA Holin (LrgA Holin) Family	constitutive
TP	1	Alteromonadales	PF03806	-12.66	-12.54	-12.87	0.21	ABG_transport				2.A.68	The p-Aminobenzoyl-glutamate Transporter (AbgT) Family	responsive
TP	1	Alteromonadales	PF03840	-10.16	-9.54	-9.89	-0.27	SecG				3.A.5	The General Secretory Pathway (Sec) Family	responsive
TP	1	Alteromonadales	PF03934	-13.12	-12.45	-12.78	-0.33	T2SSK				3.A.15	The Outer Membrane Protein Secreting Main Terminal Branch (MTB) Family	responsive
TP	1	Alteromonadales	PF03958	-12.34	-11.79	-12.13	-0.22	Secretin_N				1.B.22	The Outer Bacterial Membrane Secretin (Secretin) Family	responsive
TP	1	Alteromonadales	PF03960	-12.3	-12.42	-12.76	0.45	ArsC				3.A.4	The Arsenite-Antimonite (ArsAB) Efflux Family	responsive
TP	1	Alteromonadales	PF03977	-12.69	-11.81	-12.14	-0.54	OAD_beta				3.B.1	The Na<sup>+</sup>-transporting Carboxylic Acid Decarboxylase (NaT-DC) Family	responsive
TP	1	Alteromonadales	PF04039	-12.73	-12.51	-12.84	0.12	MnhB				2.A.63	The Monovalent Cation (K<sup>+</sup> or Na<sup>+</sup>):Proton Antiporter-3 (CPA3) Family	constitutive
TP	1	Alteromonadales	PF04066	-13.04	-12.85	-13.18	0.13	MrpF_PhaF				2.A.63	The Monovalent Cation (K<sup>+</sup> or Na<sup>+</sup>):Proton Antiporter-3 (CPA3) Family	responsive
TP	1	Alteromonadales	PF04290	-12.64	-12.01	-12.35	-0.3	DctQ				2.A.56	The Tripartite ATP-independent Periplasmic Transporter (TRAP-T) Family	responsive
TP	1	Alteromonadales	PF04347	-13.15	-12.98	-13.31	0.16	FliO				3.A.6	The Type III (Virulence-related) Secretory Pathway (IIISP) Family	responsive
TP	1	Alteromonadales	PF04432	-12.99	-13.29	-13.62	0.63	FrhB_FdhB_C				3.D.9	The H<sup>+</sup>-translocating F<sub>420</sub>H<sub>2</sub> Dehydrogenase (F<sub>420</sub>H<sub>2</sub>DH) Family	responsive
TP	1	Alteromonadales	PF04612	-12.73	-12.06	-12.39	-0.34	T2SSM				3.A.15	The Outer Membrane Protein Secreting Main Terminal Branch (MTB) Family	responsive
TP	1	Alteromonadales	PF04966	-13.09	-13.01	-13.35	0.26	OprB				1.B.19	The Glucose-selective OprB Porin (OprB) Family	responsive
TP	1	Alteromonadales	PF04973	-12.4	-12.27	-12.6	0.2	NMN_transporter				9.A.4	The YggT or Fanciful K<sup>+</sup> Uptake-B (FkuB; YggT) Family	responsive
TP	1	Alteromonadales	PF04995	-12.01	-11.69	-12.03	0.01	CcmD				3.A.1	The ATP-binding Cassette (ABC) Superfamily	constitutive
TP	1	Alteromonadales	PF05134	-12.47	-12.26	-12.59	0.12	T2SSL				3.A.15	The Outer Membrane Protein Secreting Main Terminal Branch (MTB) Family	constitutive
TP	1	Alteromonadales	PF05157	-11.92	-11.36	-11.7	-0.22	T2SSE_N				3.A.15	The Outer Membrane Protein Secreting Main Terminal Branch (MTB) Family	responsive
[truncated: 4,018 more rows]

## Sheet: Coefficients
id	Day	order	term	estimate	std.error	t_value	p.value	p.stars
GH	1	Alteromonadales	(Intercept)	-0.758217	0.815944	-0.929251	0.360176
GH	1	Alteromonadales	slope	0.951768	0.0655302	14.5241	0	***
GH	1	Cellvibrionales	(Intercept)	2.1025	1.06869	1.96735	0.0639164	.
GH	1	Cellvibrionales	slope	1.1786	0.0901564	13.0728	0	***
GH	1	Flavobacteriales	(Intercept)	-2.7612	0.72785	-3.79364	0.00051822	***
GH	1	Flavobacteriales	slope	0.799561	0.0581387	13.7526	0	***
GH	1	Rhodobacterales	(Intercept)	-0.378848	1.23443	-0.306901	0.762877
GH	1	Rhodobacterales	slope	0.989502	0.0989726	9.99774	3e-08	***
GH	1	Saprospirales	(Intercept)	-4.6602	2.40428	-1.9383	0.10068
GH	1	Saprospirales	slope	0.628614	0.228506	2.75097	0.033249	*
GH	1	Pelagibacterales	(Intercept)	-9.7901	4.09556	-2.39042	0.0751338	.
GH	1	Pelagibacterales	slope	0.256633	0.321755	0.797605	0.469768
GH	3	Alteromonadales	(Intercept)	-2.56336	0.944757	-2.71325	0.00995757	**
GH	3	Alteromonadales	slope	0.808415	0.0754334	10.7169	0	***
GH	3	Cellvibrionales	(Intercept)	1.00797	0.634649	1.58823	0.128737
GH	3	Cellvibrionales	slope	1.08445	0.053605	20.2303	0	***
GH	3	Flavobacteriales	(Intercept)	-3.36081	0.647985	-5.18656	8.49e-06	***
GH	3	Flavobacteriales	slope	0.749211	0.0519261	14.4284	0	***
GH	3	Rhodobacterales	(Intercept)	-0.478642	0.53021	-0.902741	0.380054
GH	3	Rhodobacterales	slope	0.976894	0.0425124	22.979	0	***
GH	3	Pelagibacterales	(Intercept)	-1.28595	4.23846	-0.303399	0.781409
GH	3	Pelagibacterales	slope	0.914616	0.341875	2.67529	0.0753501	.
GH	3	Saprospirales	(Intercept)	-13.5522	7.51228	-1.80401	0.114212
GH	3	Saprospirales	slope	-0.155678	0.64056	-0.243034	0.814947
GH	5	Alteromonadales	(Intercept)	-3.66395	1.41118	-2.59638	0.0135549	*
GH	5	Alteromonadales	slope	0.714784	0.110498	6.46874	1.7e-07	***
GH	5	Cellvibrionales	(Intercept)	2.19931	1.01404	2.16886	0.0429905	*
GH	5	Cellvibrionales	slope	1.16618	0.083939	13.8931	0	***
GH	5	Flavobacteriales	(Intercept)	-6.52459	0.86143	-7.57414	1e-08	***
GH	5	Flavobacteriales	slope	0.510379	0.0702853	7.26153	2e-08	***
GH	5	Rhodobacterales	(Intercept)	-0.508666	0.867744	-0.586194	0.565924
GH	5	Rhodobacterales	slope	0.978715	0.0694393	14.0945	0	***
GH	5	Saprospirales	(Intercept)	-22.9839	7.60588	-3.02186	0.0144358	*
GH	5	Saprospirales	slope	-0.96278	0.633802	-1.51905	0.163066
GH	5	Pelagibacterales	(Intercept)	-3.55127	6.50987	-0.545521	0.61439
GH	5	Pelagibacterales	slope	0.749578	0.510326	1.46882	0.215807
GH	7	Alteromonadales	(Intercept)	-1.51848	2.72487	-0.557266	0.581223
GH	7	Alteromonadales	slope	0.865318	0.213462	4.05374	0.00030107	***
GH	7	Cellvibrionales	(Intercept)	-1.05898	1.70579	-0.620814	0.542099
GH	7	Cellvibrionales	slope	0.896679	0.140061	6.40204	3.86e-06	***
GH	7	Flavobacteriales	(Intercept)	-5.92151	0.672492	-8.80532	0	***
GH	7	Flavobacteriales	slope	0.549546	0.0546433	10.057	0	***
GH	7	Rhodobacterales	(Intercept)	0.109169	1.14063	0.0957095	0.925108
GH	7	Rhodobacterales	slope	1.02327	0.0916455	11.1656	2e-08	***
GH	7	Pelagibacterales	(Intercept)	2.23352	3.28371	0.680182	0.545177
GH	7	Pelagibacterales	slope	1.17275	0.260145	4.50807	0.020392	*
GH	7	Saprospirales	(Intercept)	-20.3965	7.06837	-2.8856	0.018013	*
GH	7	Saprospirales	slope	-0.695782	0.576668	-1.20656	0.25836
PEP	1	Alteromonadales	(Intercept)	-2.21501	0.416282	-5.32094	1.18e-06	***
PEP	1	Alteromonadales	slope	0.846409	0.0346856	24.4024	0	***
PEP	1	Flavobacteriales	(Intercept)	-2.16124	0.844535	-2.55909	0.012949	*
PEP	1	Flavobacteriales	slope	0.843314	0.0717689	11.7504	0	***
PEP	1	Cellvibrionales	(Intercept)	-1.85926	0.572551	-3.24733	0.0019541	**
PEP	1	Cellvibrionales	slope	0.8831	0.0496055	17.8025	0	***
PEP	1	Rhodobacterales	(Intercept)	-1.40459	0.475396	-2.95457	0.00451825	**
PEP	1	Rhodobacterales	slope	0.908078	0.0406557	22.3358	0	***
PEP	1	Saprospirales	(Intercept)	-4.12485	1.98993	-2.07286	0.0446707	*
PEP	1	Saprospirales	slope	0.622719	0.184811	3.36949	0.00167762	**
PEP	1	Pelagibacterales	(Intercept)	-3.89453	0.984161	-3.95721	0.00036601	***
PEP	1	Pelagibacterales	slope	0.731032	0.0840724	8.69527	0	***
PEP	3	Rhodobacterales	(Intercept)	-2.04462	0.382072	-5.35141	1.55e-06	***
PEP	3	Rhodobacterales	slope	0.854116	0.0325145	26.2687	0	***
PEP	3	Alteromonadales	(Intercept)	-3.74819	0.67659	-5.53983	4.5e-07	***
PEP	3	Alteromonadales	slope	0.720309	0.0567156	12.7004	0	***
PEP	3	Flavobacteriales	(Intercept)	-2.17909	0.59353	-3.67141	0.0004989	***
PEP	3	Flavobacteriales	slope	0.840982	0.0504029	16.6852	0	***
PEP	3	Cellvibrionales	(Intercept)	-1.33293	0.64442	-2.06841	0.0431488	*
PEP	3	Cellvibrionales	slope	0.896967	0.0543304	16.5095	0	***
PEP	3	Saprospirales	(Intercept)	-1.25604	1.40505	-0.893945	0.376446
PEP	3	Saprospirales	slope	0.926901	0.132595	6.99048	1e-08	***
PEP	3	Pelagibacterales	(Intercept)	-3.46677	0.771165	-4.49549	9.64e-05	***
PEP	3	Pelagibacterales	slope	0.754714	0.0655828	11.5078	0	***
PEP	5	Alteromonadales	(Intercept)	-2.94418	0.818642	-3.59642	0.00058353	***
PEP	5	Alteromonadales	slope	0.770988	0.0662149	11.6437	0	***
PEP	5	Rhodobacterales	(Intercept)	0.828593	0.765806	1.08199	0.284066
PEP	5	Rhodobacterales	slope	1.08705	0.0654388	16.6117	0	***
PEP	5	Flavobacteriales	(Intercept)	-5.0897	0.631279	-8.06252	0	***
PEP	5	Flavobacteriales	slope	0.61485	0.0535609	11.4795	0	***
PEP	5	Cellvibrionales	(Intercept)	-0.0504568	0.756622	-0.0666869	0.947068
PEP	5	Cellvibrionales	slope	0.999938	0.0638168	15.6689	0	***
PEP	5	Saprospirales	(Intercept)	-6.87721	2.00774	-3.42536	0.00132075	**
PEP	5	Saprospirales	slope	0.4406	0.182608	2.41282	0.0199658	*
PEP	5	Pelagibacterales	(Intercept)	-3.61281	1.03212	-3.50039	0.00147528	**
PEP	5	Pelagibacterales	slope	0.7307	0.0868317	8.41513	0	***
PEP	7	Alteromonadales	(Intercept)	-1.63263	1.64258	-0.993945	0.323625
PEP	7	Alteromonadales	slope	0.850933	0.132355	6.42917	1e-08	***
PEP	7	Rhodobacterales	(Intercept)	2.01334	0.518892	3.88008	0.00028158	***
PEP	7	Rhodobacterales	slope	1.16396	0.0437015	26.6344	0	***
PEP	7	Flavobacteriales	(Intercept)	-2.58873	0.725957	-3.56596	0.00068622	***
PEP	7	Flavobacteriales	slope	0.797233	0.0612333	13.0196	0	***
PEP	7	Cellvibrionales	(Intercept)	2.68379	0.926272	2.89741	0.00545929	**
PEP	7	Cellvibrionales	slope	1.17431	0.07622	15.4068	0	***
PEP	7	Pelagibacterales	(Intercept)	1.25452	0.807753	1.55309	0.130551
PEP	7	Pelagibacterales	slope	1.0904	0.0671474	16.2389	0	***
PEP	7	Saprospirales	(Intercept)	-8.66144	2.0679	-4.18852	0.00012909	***
PEP	7	Saprospirales	slope	0.270868	0.187374	1.4456	0.155217
TP	1	Alteromonadales	(Intercept)	-0.388243	0.208932	-1.85823	0.0645634	.
TP	1	Alteromonadales	slope	0.995543	0.017864	55.7289	0	***
TP	1	Cellvibrionales	(Intercept)	-0.229257	0.270997	-0.845973	0.398605
TP	1	Cellvibrionales	slope	1.00697	0.0238821	42.1641	0	***
TP	1	Flavobacteriales	(Intercept)	0.0810107	0.267081	0.303319	0.762005
TP	1	Flavobacteriales	slope	1.03445	0.0231831	44.621	0	***
TP	1	Pelagibacterales	(Intercept)	-0.9888	0.28165	-3.51075	0.00060288	***
TP	1	Pelagibacterales	slope	0.976657	0.0257333	37.953	0	***
TP	1	Rhodobacterales	(Intercept)	-0.55066	0.168535	-3.26734	0.00126902	**
TP	1	Rhodobacterales	slope	0.979365	0.0148816	65.8104	0	***
TP	1	Saprospirales	(Intercept)	-2.7802	1.20721	-2.30299	0.0235331	*
TP	1	Saprospirales	slope	0.785987	0.116154	6.76676	0	***
TP	3	Alteromonadales	(Intercept)	-1.60476	0.417841	-3.8406	0.00015823	***
TP	3	Alteromonadales	slope	0.893536	0.0353844	25.2522	0	***
TP	3	Cellvibrionales	(Intercept)	-0.00752227	0.291029	-0.0258472	0.979406
TP	3	Cellvibrionales	slope	1.00796	0.0253274	39.7972	0	***
TP	3	Flavobacteriales	(Intercept)	-0.535801	0.249498	-2.14752	0.0331361	*
TP	3	Flavobacteriales	slope	0.975323	0.0215133	45.3359	0	***
TP	3	Pelagibacterales	(Intercept)	-0.105079	0.273019	-0.384878	0.700942
TP	3	Pelagibacterales	slope	1.02304	0.0242681	42.1556	0	***
TP	3	Rhodobacterales	(Intercept)	-0.607974	0.159954	-3.80094	0.00018933	***
TP	3	Rhodobacterales	slope	0.962936	0.0139481	69.0371	0	***
TP	3	Saprospirales	(Intercept)	-1.22585	0.860443	-1.42467	0.157334
TP	3	Saprospirales	slope	0.92905	0.0814625	11.4046	0	***
TP	5	Alteromonadales	(Intercept)	-0.832629	0.45975	-1.81105	0.071438	.
TP	5	Alteromonadales	slope	0.951554	0.0383387	24.8197	0	***
TP	5	Cellvibrionales	(Intercept)	0.383216	0.389816	0.983069	0.326844
TP	5	Cellvibrionales	slope	1.04189	0.0340437	30.6045	0	***
TP	5	Flavobacteriales	(Intercept)	-0.990612	0.447499	-2.21366	0.0281909	*
TP	5	Flavobacteriales	slope	0.950476	0.0389596	24.3965	0	***
TP	5	Pelagibacterales	(Intercept)	0.946438	0.416843	2.27049	0.0248103	*
TP	5	Pelagibacterales	slope	1.11479	0.0371442	30.0125	0	***
TP	5	Rhodobacterales	(Intercept)	0.590089	0.325722	1.81163	0.0715662	.
TP	5	Rhodobacterales	slope	1.07112	0.0286965	37.3257	0	***
TP	5	Saprospirales	(Intercept)	-2.77332	0.914811	-3.03158	0.00301169	**
TP	5	Saprospirales	slope	0.838912	0.0852656	9.83881	0	***
TP	7	Alteromonadales	(Intercept)	0.188293	0.584679	0.322046	0.747716
TP	7	Alteromonadales	slope	1.01109	0.0481864	20.9828	0	***
TP	7	Cellvibrionales	(Intercept)	-0.33248	0.395952	-0.839698	0.402162
TP	7	Cellvibrionales	slope	0.945847	0.033854	27.939	0	***
TP	7	Flavobacteriales	(Intercept)	-0.164184	0.364169	-0.450847	0.652661
TP	7	Flavobacteriales	slope	0.995058	0.0312986	31.7924	0	***
TP	7	Pelagibacterales	(Intercept)	1.22155	0.295866	4.12871	6.354e-05	***
TP	7	Pelagibacterales	slope	1.09511	0.026193	41.8092	0	***
TP	7	Rhodobacterales	(Intercept)	0.822383	0.286739	2.86805	0.00456854	**
TP	7	Rhodobacterales	slope	1.06906	0.024883	42.9634	0	***
TP	7	Saprospirales	(Intercept)	-8.21341	0.950299	-8.64297	0	***
TP	7	Saprospirales	slope	0.353261	0.0865916	4.07962	8.31e-05	***

## Sheet: Model performance
id	Day	order	r.squared	adj.r.squared	sigma	statistic	p.value	df	logLik	AIC	BIC	deviance	df.residual	nobs	p.stars
GH	1	Saprospirales	0.557778	0.484074	0.956369	7.56784	0.033249	1	-9.84389	25.6878	25.9261	5.48785	6	8	*
GH	3	Saprospirales	0.00836731	-0.133295	1.75963	0.0590654	0.814947	1	-16.7255	39.4509	40.0426	21.6741	7	9
GH	5	Saprospirales	0.20407	0.115633	2.28127	2.30753	0.163066	1	-23.5767	53.1533	54.347	46.8376	9	11
GH	7	Saprospirales	0.139232	0.0435912	2.18368	1.45578	0.25836	1	-23.0958	52.1916	53.3852	42.9163	9	11
PEP	1	Saprospirales	0.221084	0.201611	1.42187	11.3534	0.00167762	1	-73.3537	152.707	157.92	80.8685	40	42	**
PEP	3	Saprospirales	0.537785	0.52678	1.08537	48.8668	1e-08	1	-65.0142	136.028	141.381	49.4767	42	44	***
PEP	5	Saprospirales	0.114552	0.0948752	1.66292	5.82172	0.0199658	1	-89.5712	185.142	190.693	124.438	45	47	*
PEP	7	Saprospirales	0.0443785	0.0231425	1.81524	2.08977	0.155217	1	-93.6904	193.381	198.931	148.279	45	47
TP	1	Saprospirales	0.332313	0.325055	1.5313	45.7891	0	1	-172.424	350.848	358.478	215.728	92	94	***
TP	3	Saprospirales	0.562895	0.558567	1.26258	130.066	0	1	-169.156	344.311	352.216	161.004	101	103	***
TP	5	Saprospirales	0.459209	0.454465	1.3555	96.8022	0	1	-198.872	403.744	412.005	209.462	114	116	***
TP	7	Saprospirales	0.125474	0.117935	1.56942	16.6433	8.31e-05	1	-219.61	445.22	453.532	285.719	116	118	***
GH	1	Rhodobacterales	0.862015	0.853391	0.383187	99.9548	3e-08	1	-7.21467	20.4293	23.1005	2.34932	16	18	***
GH	3	Rhodobacterales	0.97059	0.968752	0.192864	528.035	0	1	5.14297	-4.28594	-1.61482	0.595147	16	18	***
GH	5	Rhodobacterales	0.925462	0.920803	0.2727	198.656	0	1	-1.09192	8.18385	10.855	1.18984	16	18	***
GH	7	Rhodobacterales	0.899041	0.89183	0.347781	124.67	2e-08	1	-4.73585	15.4717	17.7895	1.69332	14	16	***
PEP	1	Rhodobacterales	0.89585	0.894054	0.427429	498.89	0	1	-33.1213	72.2425	78.5256	10.5964	58	60	***
PEP	3	Rhodobacterales	0.922465	0.921128	0.362942	690.047	0	1	-23.3085	52.617	58.9	7.64015	58	60	***
PEP	5	Rhodobacterales	0.836338	0.833307	0.596618	275.949	0	1	-49.5195	105.039	111.115	19.2214	54	56	***
PEP	7	Rhodobacterales	0.928047	0.926739	0.394806	709.39	0	1	-26.888	59.776	65.9052	8.57296	55	57	***
TP	1	Rhodobacterales	0.953965	0.953745	0.364519	4331	0	1	-85.4549	176.91	186.965	27.7707	209	211	***
TP	3	Rhodobacterales	0.958184	0.957983	0.341773	4766.12	0	1	-71.5144	149.029	159.07	24.2962	208	210	***
TP	5	Rhodobacterales	0.876117	0.875488	0.628981	1393.21	0	1	-189.096	384.193	394.073	77.9365	197	199	***
TP	7	Rhodobacterales	0.90136	0.900872	0.547821	1845.85	0	1	-165.69	337.38	347.334	60.6218	202	204	***
GH	1	Pelagibacterales	0.13722	-0.0784754	0.362662	0.636174	0.469768	1	-1.21152	8.42305	7.79833	0.526094	4	6
GH	3	Pelagibacterales	0.704643	0.60619	0.538341	7.15719	0.0753501	1	-2.72131	11.4426	10.2709	0.869432	3	5	.
GH	5	Pelagibacterales	0.350379	0.187974	0.328587	2.15744	0.215807	1	-0.61951	7.23902	6.6143	0.431877	4	6
GH	7	Pelagibacterales	0.87137	0.828493	0.260035	20.3227	0.020392	1	0.917074	4.16585	2.99417	0.202854	3	5	*
PEP	1	Pelagibacterales	0.689803	0.680679	0.554492	75.6077	0	1	-28.8236	63.6473	68.3978	10.4537	34	36	***
PEP	3	Pelagibacterales	0.815304	0.809148	0.468369	132.429	0	1	-20.1015	46.2029	50.6001	6.58109	30	32	***
PEP	5	Pelagibacterales	0.702423	0.692504	0.474021	70.8144	0	1	-20.4853	46.9706	51.3678	6.74088	30	32	***
PEP	7	Pelagibacterales	0.894809	0.891415	0.379597	263.701	0	1	-13.8281	33.6563	38.1458	4.46692	31	33	***
TP	1	Pelagibacterales	0.911993	0.91136	0.607296	1440.43	0	1	-128.741	263.482	272.328	51.2643	139	141	***
TP	3	Pelagibacterales	0.93037	0.929846	0.546779	1777.1	0	1	-109.048	224.096	232.812	39.7626	133	135	***
TP	5	Pelagibacterales	0.873031	0.872062	0.755012	900.75	0	1	-150.335	306.671	315.342	74.6756	131	133	***
TP	7	Pelagibacterales	0.928306	0.927775	0.589801	1748.01	0	1	-121.055	248.11	256.87	46.9617	135	137	***
GH	1	Flavobacteriales	0.832699	0.828296	0.337778	189.135	0	1	-12.317	30.634	35.7006	4.33556	38	40	***
GH	3	Flavobacteriales	0.852567	0.848472	0.343455	208.179	0	1	-12.2818	30.5637	35.4764	4.24661	36	38	***
GH	5	Flavobacteriales	0.601048	0.589649	0.507208	52.7298	2e-08	1	-26.3558	58.7116	63.5443	9.00409	35	37	***
GH	7	Flavobacteriales	0.742917	0.735571	0.420193	101.143	0	1	-19.3921	44.7842	49.617	6.17966	35	37	***
PEP	1	Flavobacteriales	0.690112	0.685114	0.70235	138.072	0	1	-67.1834	140.367	146.843	30.5843	62	64	***
PEP	3	Flavobacteriales	0.815463	0.812534	0.533228	278.395	0	1	-50.343	106.686	113.209	17.913	63	65	***
PEP	5	Flavobacteriales	0.669679	0.664597	0.590698	131.778	0	1	-58.7815	123.563	130.177	22.6801	65	67	***
PEP	7	Flavobacteriales	0.722827	0.718562	0.653122	169.51	0	1	-65.5122	137.024	143.639	27.7269	65	67	***
TP	1	Flavobacteriales	0.918783	0.918322	0.485649	1991.03	0	1	-123.002	252.003	261.549	41.5106	176	178	***
TP	3	Flavobacteriales	0.92195	0.921502	0.470383	2055.34	0	1	-115.987	237.974	247.485	38.4993	174	176	***
TP	5	Flavobacteriales	0.77885	0.777541	0.772585	595.187	0	1	-197.512	401.025	410.45	100.874	169	171	***
TP	7	Flavobacteriales	0.853135	0.852291	0.655662	1010.76	0	1	-174.436	354.872	364.384	74.8014	174	176	***
GH	1	Cellvibrionales	0.899946	0.89468	0.551371	170.898	0	1	-16.2445	38.4891	41.6226	5.77618	19	21	***
GH	3	Cellvibrionales	0.955635	0.9533	0.381438	409.265	0	1	-8.50689	23.0138	26.1473	2.7644	19	21	***
GH	5	Cellvibrionales	0.910386	0.905669	0.477251	193.02	0	1	-13.2129	32.4257	35.5593	4.3276	19	21	***
GH	7	Cellvibrionales	0.68326	0.66659	0.786546	40.9861	3.86e-06	1	-23.7047	53.4093	56.5429	11.7544	19	21	***
PEP	1	Cellvibrionales	0.847564	0.84489	0.458355	316.927	0	1	-36.6735	79.3469	85.5796	11.9751	57	59	***
PEP	3	Cellvibrionales	0.827044	0.824009	0.494619	272.563	0	1	-41.1659	88.3319	94.5645	13.9449	57	59	***
PEP	5	Cellvibrionales	0.81427	0.810954	0.489877	245.514	0	1	-39.8919	85.7839	91.9652	13.4389	56	58	***
PEP	7	Cellvibrionales	0.817474	0.814031	0.503043	237.37	0	1	-39.2336	84.4672	90.4892	13.4118	53	55	***
TP	1	Cellvibrionales	0.901156	0.900649	0.566225	1777.81	0	1	-166.479	338.959	348.808	62.5191	195	197	***
TP	3	Cellvibrionales	0.892383	0.89182	0.59496	1583.82	0	1	-172.633	351.265	361.053	67.6097	191	193	***
TP	5	Cellvibrionales	0.833576	0.832686	0.757961	936.636	0	1	-214.798	435.596	445.321	107.432	187	189	***
TP	7	Cellvibrionales	0.808407	0.807371	0.759908	780.587	0	1	-212.994	431.987	441.681	106.83	185	187	***
GH	1	Alteromonadales	0.875493	0.871342	0.378622	210.95	0	1	-13.2945	32.5889	36.9862	4.30064	30	32	***
GH	3	Alteromonadales	0.751395	0.744852	0.560008	114.853	0	1	-32.5395	71.079	76.1456	11.9171	38	40	***
GH	5	Alteromonadales	0.53754	0.524694	0.610656	41.8446	1.7e-07	1	-34.1499	74.2999	79.2127	13.4244	36	38	***
GH	7	Alteromonadales	0.339291	0.318644	0.936159	16.4328	0.00030107	1	-44.9703	95.9406	100.52	28.0446	32	34	***
PEP	1	Alteromonadales	0.894812	0.893309	0.312451	595.475	0	1	-17.3913	40.7826	47.6126	6.8338	70	72	***
PEP	3	Alteromonadales	0.688433	0.684165	0.583113	161.3	0	1	-64.9537	135.907	142.86	24.8215	73	75	***
PEP	5	Alteromonadales	0.650008	0.645214	0.53125	135.576	0	1	-57.9676	121.935	128.888	20.6025	73	75	***
PEP	7	Alteromonadales	0.367958	0.359056	0.9434	41.3342	1e-08	1	-98.3152	202.63	209.502	63.1903	71	73	***
TP	1	Alteromonadales	0.937797	0.937495	0.400986	3105.71	0	1	-104.058	214.116	224.129	33.1227	206	208	***
TP	3	Alteromonadales	0.732392	0.731243	0.796614	637.675	0	1	-279.011	564.021	574.4	147.86	233	235	***
TP	5	Alteromonadales	0.728137	0.726955	0.798567	616.015	0	1	-276.004	558.008	568.349	146.673	230	232	***
TP	7	Alteromonadales	0.660803	0.659302	0.920207	440.279	0	1	-303.554	613.108	623.396	191.372	226	228	***
